# Supplementary material for: A genetic perspective on the relationship between eudaimonic –and hedonic well-being
Source: Sci Rep. 2018 Oct 2;8:14610. doi: 10.1038/s41598-018-32638-1 (PMC6168466; doi:10.1038/s41598-018-32638-1)
Supplement: Supplementary file 2 — Supplementary Tables [file 41598_2018_32638_MOESM2_ESM.xlsx]

## Sheet: S1 Descriptives
S1: Descriptives of the included sample size.
Phenotype	participants in GWAS
Eudaimonic (20460)	108 154
Hedonic (4526)	111 470
Hedonic (20458)	110 105
Hedonic (both measurements)*	181 578
Hedonic (Multivariate)	221 575
*UK Biobank participants with at least one hedonic well-being measurements available

## Sheet: S2 Univariate GWAS Hedonic WB
S2: Genome-wide significant hits for the two Univariate GWASs for hedonic well-being
Hedonic well-being measurements
ID 4526	cptid	SNPID	SNP	CHR	POS	EFFECT_ALLELE	OTHER_ALLELE	N	MAF	P	BETA	SE	OAF	EAF
	6:108009422	6:108009422	rs71556479	6	108009422	C	T	111470	0.00642	4.48433e-08	-0.108183	0.0197738	0.99358	0.00642
ID 20458
	11:51477511	11:51477511	rs146213057	11	51477511	A	G	110105	0.009724	3.91162e-08	0.0959023	0.0174521	0.990276	0.009724
	20:47493894	20:47493894	rs34116853	20	47493894	C	A	110105	0.332029	7.2909e-09	0.0204137	0.00352901	0.667971	0.332029
CHR = chromosome, POS = base pair, N = sample size, MAF = minor allele frequency, P = P-value, SE = standard error, OAF = other allele frequency, EAF = estimated allele frequency

## Sheet: S3 Lambda GC & LD intercept
S3: Lambda GC, LD Score intercept and SNP heritability for the Univariate and Multivariate GWASs
Univariate GWAS
Phenotype	Lambda GC	Intercept	SNP h2 (SE)
Eudaimonic	1.137	1.017	6.23% (0.005
Hedonic (4526)	1.127	0.999	6.17% (0.005)
Hedonic (20458)	1.127	1.006	6.37 % (0.005)
Multivariate GWAMA
Hedonic	1.21	0.999	5.27% (0.003)
Lamda GC = Lambda Genomic Control, SNP h2 = SNP heritability, SE = standard error

## Sheet: S4 Dir. of Effect HED_PA
S4: Direction of effect significant SNPs hedonic well-being in independent GWAS of positive affect measurements
Hedonic Wellbeing										Positive Affect
MarkerName	CHR	BP	A1	A2	EAF	N	Z	P		MarkerName	CHR	BP	A1	A2	EAF	N	Z	P
rs261909	12	22874365	C	G	0.43562	221575	-5.9253	3.11725e-09		rs261909	12	22874365	C	G	0.4386	126802	-0.472	0.637
rs6732220	2	49222872	C	G	0.765122	221575	-5.5056	3.67911e-08		rs6732220	2	49222872	C	G	0.7609	132361	-1.251	0.2109
rs6012544	20	47488807	G	T	0.331926	221575	-5.93458	2.94601e-09		rs6012544	20	47488807	G	T	0.3169	129114	-3.015	0.002571*
rs17378391	20	47772601	C	T	0.240419	221575	-6.2857	3.26386e-10		rs17378391	20	47772601	C	T	0.2336	132520	-3.734	0.0001883*
rs746839	8	142617261	G	C	0.377072	221575	5.73884	9.53246e-09		rs746839	8	142617261	G	C	0.3784	125965	2.125	0.03361
CHR = chromosome, BP = Base Pair, A1=effect allele, A2 = other allele, EAF = effect allele frequency
N = Sample size, Z = Zscore, P = P-value
* Significant at Bonferroni level

## Sheet: S5 Dir. of Effect EUD_PA
S5: Direction of effect significant SNPs eudaimonic well-being in independent GWAS of positive affect measurements
Hedonic Wellbeing										Positive Affect
MarkerName	CHR	BP	A1	A2	EAF	N	Z	P		MarkerName	CHR	BP	A1	A2	EAF	N	Z	P
rs7618327	3	54376990	G	A	0.117362	108153	-5.96061	2.52088e-09		rs7618327	3	54376990	G	A	0.1161	128134	-0.992	0.321
rs2647262	4	106267237	A	T	0.388318	108153	5.38214	7.37633e-08		rs2647262	4	106267237	A	T	0.387	129178	0.312	0.7553
rs13036715	20	47817815	A	G	0.241067	108153	-5.11717	3.10671e-07		rs13036715	20	47817815	A	G	0.2342	132563	-3.748	0.0001781
rs16932966	11	16382882	A	G	0.273343	108153	-5.11352	3.16729e-07		rs16932966	11	16382882	A	G	0.2752	129120	-1.44	0.1497
rs10978481	9	109195928	C	G	0.421176	108153	-5.08826	3.61944e-07		rs10978481	9	109195928	C	G	0.4141	128681	-0.544	0.5865
rs11651658	17	64198640	C	T	0.069336	108153	4.91763	8.77252e-07		rs11651658	17	64198640	C	T	0.0729	113095	0.726	0.4676
rs6095360	20	47532536	G	A	0.324609	108153	-4.91741	8.78325e-07		rs6095360	20	47532536	G	A	0.3182	132583	-4.283	1.846e-05
rs3798498	6	100878267	T	C	0.6062	108153	-4.76594	1.88223e-06		rs3798498	6	100878267	T	C	0.6084	124410	-1.114	0.2654
rs4927055	1	54575746	T	C	0.328646	108153	4.70515	2.53983e-06		rs4927055	1	54575746	T	C	0.3274	132606	0.323	0.7471
rs6532321	4	92494466	C	T	0.52807	108153	-4.63103	3.64243e-06		rs6532321	4	92494466	C	T	0.5135	132284	-0.962	0.336
rs9893012	17	63944599	G	A	0.08875	108153	4.62188	3.8071e-06		rs9893012	17	63944599	G	A	0.0895	123990	1.857	0.06333
rs3782116	11	223119	C	T	0.704102	108153	-4.61521	3.93151e-06		rs3782116	11	223119	C	T	0.6909	127798	-1.581	0.114
rs2022244	17	14374758	G	T	0.254602	108153	-4.58636	4.51528e-06		rs2022244	17	14374758	G	T	0.2646	129047	-0.694	0.4879
rs4595752	15	27701578	G	T	0.520638	108153	-4.5834	4.58004e-06		rs4595752	15	27701578	G	T	0.5301	127866	0.927	0.3537
rs2710596	4	126267343	T	A	0.558843	108153	-4.55649	5.20722e-06		rs2710596	4	126267343	T	A	0.5526	128437	0.946	0.3443
rs2141412	2	184442388	A	C	0.801379	108153	-4.52405	6.07307e-06		rs2141412	2	184442388	A	C	0.8074	119523	-0.208	0.8349
rs2136629	15	99847210	T	C	0.07711	108153	-4.50356	6.68927e-06		rs2136629	15	99847210	T	C	0.0908	123667	-1.008	0.3133
rs13299289	9	4145587	T	C	0.251453	108153	-4.47831	7.5313e-06		rs13299289	9	4145587	T	C	0.2419	132382	-0.748	0.4548
rs16861305	4	48466781	A	G	0.542579	108153	4.45921	8.23481e-06		rs16861305	4	48466781	A	G	0.5529	123368	-0.888	0.3744
rs6581787	12	68438912	T	G	0.631554	108153	4.44672	8.72801e-06		rs6581787	12	68438912	T	G	0.6199	117231	0.151	0.88
CHR = chromosome, BP = Base Pair, A1=effect allele, A2 = other allele, EAF = effect allele frequency
N = Sample size, Z = Zscore, P = P-value

## Sheet: S6 LD Genetic Correlation
S6 Genetic correlation between the two hedonic measurements and Eudaimonic well-being and N-weighted Hedonic well-being
	rg	SE	Zscore	P
Hedonic 4526-Hedonic 20458	0.9943	0.0486	20.4696	4.0204e-93
Eudaimonic - Hedonic Multi	0.7877	0.0303	25.9574	1.4997e-148
rg = genetic correlation, SE = standard error, P = Pvalue

## Sheet: S7 Polygenic scores
S7 Polygenic scores for 10 different p-value thresholds for Eudaimonic and Hedonic well-being
		Eudaimonic Well-being(N = 9,088)					Hedonic Well-being (N = 9,276)
Threshold		beta	se	P	R2		beta	se	P	R2
0-5E-08		-0.0121569	0.0108128	0.260914	0.0138455		0.0211028	0.0102841	0.0401992	0.0448404
0-0.00001		-0.00472475	0.0108193	0.662343	0.00208906		0.0188583	0.0102552	0.0659607	0.0360147
0-0.0001		0.0143641	0.0108808	0.186825	0.0190877		0.00374479	0.0103608	0.717779	0.00139183
0-0.001		0.0350077	0.0108435	0.0012491	0.114048		0.00468937	0.0103626	0.650898	0.00218174
0-0.005		0.0479096	0.0108038	9.33677e-06	0.214958		0.0105248	0.0103684	0.310092	0.0109768
0-0.01		0.0515909	0.0107962	1.79265e-06	0.249527		0.0170513	0.0103789	0.10044	0.0287479
0-0.05		0.075431	0.0107859	2.87166e-12	0.532906		0.0319777	0.0103558	0.00202179	0.101483
0-0.1		0.0801451	0.010802	1.28176e-13	0.599405		0.0438669	0.0103458	2.25627e-05	0.19117
0-0.5		0.093599	0.0108065	5.46123e-18	0.815076		0.0630992	0.0102971	9.27047e-10	0.398453
0-1		0.0943935	0.0108036	2.81512e-18	0.829292		0.0650905	0.0102867	2.60454e-10	0.424746
Threshold = different p-value thresholds, se = standard error, p = pvalue, R2 = explained variance in %

## Sheet: S8 Eud. Pos. Map. lead SNPs 
S8: Positional mapping of the lead SNPs associated with Eudaimonic well-being
ensg	symbol	chr	start	end	strand	type	eqtlMapSNPs	eqtlMapminP	eqtlMapminQ	eqtlMapts	eqtlDirection	ciMap	ciMapts	minGwasP	IndSigSNPs	GenomicLocus
ENSG00000157445	CACNA2D3	3	54156574	55108584	1	protein_coding	0	NA	NA	NA	NA	No	NA	3.12978e-08	rs7618327	1
ENSG00000197157	SND1	7	127292234	127732661	1	protein_coding	1	7.94725e-06	0.00548046	BIOS_eQTL_geneLevel	+	No	NA	5.29574e-09	rs79520962	2
ENSG00000128594	LRRC4	7	127667124	127672160	-1	protein_coding	0	NA	NA	NA	NA	Yes	hESC:Mesenchymal_Stem_Cell:IMR90:Left_Ventricle:Trophoblast-like_Cell:Mesendoderm	5.29574e-09	rs79520962	2

## Sheet: S9 Eud. eQTL
S9: eQTL SNPs associated with Eudaimonic Well-being
uniqID	db	tissue	gene	testedAllele	p	tz	FDR	RiskIncAllele	alignedDirection	chr	pos	symbol	eqtlMapFilt
7:127383534:C:T	BIOSQTL	BIOS_eQTL_geneLevel	ENSG00000197157	T	7.94725e-06	-4.46643	0.00548046	C	+	7	127383534	SND1	0
7:127383580:C:T	BIOSQTL	BIOS_eQTL_geneLevel	ENSG00000197157	T	7.94725e-06	-4.46643	0.00548046	C	+	7	127383580	SND1	1
7:127425311:C:T	BIOSQTL	BIOS_eQTL_geneLevel	ENSG00000197157	C	8.46788e-06	-4.45283	0.00585161	T	+	7	127425311	SND1	0
7:127523631:A:C	BIOSQTL	BIOS_eQTL_geneLevel	ENSG00000197157	C	8.44424e-06	-4.45355	0.00583838	A	+	7	127523631	SND1	0
7:127575775:A:G	BIOSQTL	BIOS_eQTL_geneLevel	ENSG00000197157	A	1.23792e-05	-4.37068	0.00834416	G	+	7	127575775	SND1	0
7:127698344:G:T	BIOSQTL	BIOS_eQTL_geneLevel	ENSG00000197157	G	5.49874e-06	-4.54471	0.00388263	T	+	7	127698344	SND1	0

## Sheet: S10. Eud. CI
S10: Chromatine Interaction associated with Eudaimonic Well-being
GenomicLocus	region1	region2	FDR	type	DB	tissue/cell	inter/intra	SNPs	genes
1	3:54280001-54320000	3:54360001-54400000	9.35875e-08	HiC	GSE87112	hESC	intra	rs4257583;rs4257584;rs56923681;rs67492509;rs62253171;rs11710270;rs11130409;rs62253193;rs7624800;rs61446413;rs112587347;rs4928031;rs62253199	NA
1	3:54280001-54320000	3:54400001-54440000	4.53924e-11	HiC	GSE87112	hESC	intra	rs4257583;rs4257584;rs56923681;rs67492509;rs62253171;rs11710270;rs11130409;rs62253193;rs7624800;rs61446413;rs112587347;rs4928031;rs62253199	NA
1	3:54280001-54320000	3:55360001-55400000	4.34453e-08	HiC	GSE87112	hESC	intra	rs4257583;rs4257584;rs56923681;rs67492509;rs62253171;rs11710270;rs11130409;rs62253193;rs7624800;rs61446413;rs112587347;rs4928031;rs62253199	NA
1	3:54320001-54360000	3:54360001-54400000	1.54972e-16	HiC	GSE87112	hESC	intra	rs6786823;rs199911304;rs62254114;rs62254115;rs62254150;rs575804118;rs62254158;rs62256087;rs76803373	NA
1	3:54360001-54400000	3:54400001-54440000	1.75754e-22	HiC	GSE87112	hESC	intra	rs62256088;rs62256090;rs7638170;rs7615581;rs74761912;rs62256096;rs62256097;rs62256100;rs62256101;rs7618327;rs62256102	NA
1	3:54360001-54400000	3:55200001-55240000	8.25361e-11	HiC	GSE87112	hESC	intra	rs62256088;rs62256090;rs7638170;rs7615581;rs74761912;rs62256096;rs62256097;rs62256100;rs62256101;rs7618327;rs62256102	NA
1	3:54360001-54400000	3:55280001-55320000	1.32038e-08	HiC	GSE87112	hESC	intra	rs62256088;rs62256090;rs7638170;rs7615581;rs74761912;rs62256096;rs62256097;rs62256100;rs62256101;rs7618327;rs62256102	NA
1	3:54360001-54400000	3:55360001-55400000	2.40041e-15	HiC	GSE87112	hESC	intra	rs62256088;rs62256090;rs7638170;rs7615581;rs74761912;rs62256096;rs62256097;rs62256100;rs62256101;rs7618327;rs62256102	NA
1	3:54360001-54400000	3:55680001-55720000	1.99593e-08	HiC	GSE87112	hESC	intra	rs62256088;rs62256090;rs7638170;rs7615581;rs74761912;rs62256096;rs62256097;rs62256100;rs62256101;rs7618327;rs62256102	NA
1	3:54360001-54400000	3:55720001-55760000	7.81073e-07	HiC	GSE87112	hESC	intra	rs62256088;rs62256090;rs7638170;rs7615581;rs74761912;rs62256096;rs62256097;rs62256100;rs62256101;rs7618327;rs62256102	NA
1	3:54280001-54320000	3:54000001-54040000	8.26135e-09	HiC	GSE87112	hESC	intra	rs4257583;rs4257584;rs56923681;rs67492509;rs62253171;rs11710270;rs11130409;rs62253193;rs7624800;rs61446413;rs112587347;rs4928031;rs62253199	NA
1	3:54280001-54320000	3:54080001-54120000	3.44435e-08	HiC	GSE87112	hESC	intra	rs4257583;rs4257584;rs56923681;rs67492509;rs62253171;rs11710270;rs11130409;rs62253193;rs7624800;rs61446413;rs112587347;rs4928031;rs62253199	NA
1	3:54280001-54320000	3:54160001-54200000	2.76937e-10	HiC	GSE87112	hESC	intra	rs4257583;rs4257584;rs56923681;rs67492509;rs62253171;rs11710270;rs11130409;rs62253193;rs7624800;rs61446413;rs112587347;rs4928031;rs62253199	NA
1	3:54280001-54320000	3:54200001-54240000	1.0743e-14	HiC	GSE87112	hESC	intra	rs4257583;rs4257584;rs56923681;rs67492509;rs62253171;rs11710270;rs11130409;rs62253193;rs7624800;rs61446413;rs112587347;rs4928031;rs62253199	NA
1	3:54320001-54360000	3:54000001-54040000	1.11274e-13	HiC	GSE87112	hESC	intra	rs6786823;rs199911304;rs62254114;rs62254115;rs62254150;rs575804118;rs62254158;rs62256087;rs76803373	NA
1	3:54320001-54360000	3:54160001-54200000	8.05763e-13	HiC	GSE87112	hESC	intra	rs6786823;rs199911304;rs62254114;rs62254115;rs62254150;rs575804118;rs62254158;rs62256087;rs76803373	NA
1	3:54320001-54360000	3:54200001-54240000	9.21091e-23	HiC	GSE87112	hESC	intra	rs6786823;rs199911304;rs62254114;rs62254115;rs62254150;rs575804118;rs62254158;rs62256087;rs76803373	NA
1	3:54360001-54400000	3:53960001-54000000	2.48649e-08	HiC	GSE87112	hESC	intra	rs62256088;rs62256090;rs7638170;rs7615581;rs74761912;rs62256096;rs62256097;rs62256100;rs62256101;rs7618327;rs62256102	NA
1	3:54360001-54400000	3:54000001-54040000	4.84392e-38	HiC	GSE87112	hESC	intra	rs62256088;rs62256090;rs7638170;rs7615581;rs74761912;rs62256096;rs62256097;rs62256100;rs62256101;rs7618327;rs62256102	NA
1	3:54360001-54400000	3:54080001-54120000	2.84516e-38	HiC	GSE87112	hESC	intra	rs62256088;rs62256090;rs7638170;rs7615581;rs74761912;rs62256096;rs62256097;rs62256100;rs62256101;rs7618327;rs62256102	NA
1	3:54360001-54400000	3:54120001-54160000	1.43936e-29	HiC	GSE87112	hESC	intra	rs62256088;rs62256090;rs7638170;rs7615581;rs74761912;rs62256096;rs62256097;rs62256100;rs62256101;rs7618327;rs62256102	ENSG00000157445
1	3:54360001-54400000	3:54160001-54200000	1.03434e-65	HiC	GSE87112	hESC	intra	rs62256088;rs62256090;rs7638170;rs7615581;rs74761912;rs62256096;rs62256097;rs62256100;rs62256101;rs7618327;rs62256102	NA
1	3:54360001-54400000	3:54200001-54240000	2.25443e-67	HiC	GSE87112	hESC	intra	rs62256088;rs62256090;rs7638170;rs7615581;rs74761912;rs62256096;rs62256097;rs62256100;rs62256101;rs7618327;rs62256102	NA
1	3:54360001-54400000	3:54240001-54280000	1.19632e-27	HiC	GSE87112	hESC	intra	rs62256088;rs62256090;rs7638170;rs7615581;rs74761912;rs62256096;rs62256097;rs62256100;rs62256101;rs7618327;rs62256102	NA
1	3:54360001-54400000	3:54280001-54320000	9.35875e-08	HiC	GSE87112	hESC	intra	rs62256088;rs62256090;rs7638170;rs7615581;rs74761912;rs62256096;rs62256097;rs62256100;rs62256101;rs7618327;rs62256102	NA
1	3:54360001-54400000	3:54320001-54360000	1.54972e-16	HiC	GSE87112	hESC	intra	rs62256088;rs62256090;rs7638170;rs7615581;rs74761912;rs62256096;rs62256097;rs62256100;rs62256101;rs7618327;rs62256102	NA
2	7:127360001-127400000	7:127400001-127440000	2.46657e-35	HiC	GSE87112	hESC	intra	rs73234893;rs73234894;rs73234895	NA
2	7:127360001-127400000	7:127440001-127480000	2.61614e-76	HiC	GSE87112	hESC	intra	rs73234893;rs73234894;rs73234895	NA
2	7:127360001-127400000	7:127480001-127520000	9.17611e-33	HiC	GSE87112	hESC	intra	rs73234893;rs73234894;rs73234895	NA
2	7:127360001-127400000	7:127520001-127560000	1.36752e-50	HiC	GSE87112	hESC	intra	rs73234893;rs73234894;rs73234895	NA
2	7:127360001-127400000	7:127560001-127600000	8.54413e-26	HiC	GSE87112	hESC	intra	rs73234893;rs73234894;rs73234895	NA
2	7:127360001-127400000	7:127600001-127640000	1.82585e-85	HiC	GSE87112	hESC	intra	rs73234893;rs73234894;rs73234895	NA
2	7:127360001-127400000	7:127640001-127680000	1.78347e-32	HiC	GSE87112	hESC	intra	rs73234893;rs73234894;rs73234895	ENSG00000128594
2	7:127360001-127400000	7:127680001-127720000	1.53446e-62	HiC	GSE87112	hESC	intra	rs73234893;rs73234894;rs73234895	NA
2	7:127360001-127400000	7:127720001-127760000	6.25441e-20	HiC	GSE87112	hESC	intra	rs73234893;rs73234894;rs73234895	NA
2	7:127360001-127400000	7:127760001-127800000	4.3283e-13	HiC	GSE87112	hESC	intra	rs73234893;rs73234894;rs73234895	NA
2	7:127360001-127400000	7:127800001-127840000	1.05313e-09	HiC	GSE87112	hESC	intra	rs73234893;rs73234894;rs73234895	NA
2	7:127360001-127400000	7:127840001-127880000	1.69624e-38	HiC	GSE87112	hESC	intra	rs73234893;rs73234894;rs73234895	NA
2	7:127400001-127440000	7:127440001-127480000	4.48091e-26	HiC	GSE87112	hESC	intra	rs73236513	NA
2	7:127400001-127440000	7:127520001-127560000	3.83908e-14	HiC	GSE87112	hESC	intra	rs73236513	NA
2	7:127400001-127440000	7:127560001-127600000	3.37654e-11	HiC	GSE87112	hESC	intra	rs73236513	NA
2	7:127400001-127440000	7:127600001-127640000	3.18369e-44	HiC	GSE87112	hESC	intra	rs73236513	NA
2	7:127400001-127440000	7:127680001-127720000	1.12138e-19	HiC	GSE87112	hESC	intra	rs73236513	NA
2	7:127400001-127440000	7:127840001-127880000	1.2608e-10	HiC	GSE87112	hESC	intra	rs73236513	NA
2	7:127520001-127560000	7:127560001-127600000	1.27255e-27	HiC	GSE87112	hESC	intra	rs73232947	NA
2	7:127520001-127560000	7:127600001-127640000	3.97044e-93	HiC	GSE87112	hESC	intra	rs73232947	NA
2	7:127520001-127560000	7:127640001-127680000	8.6734e-19	HiC	GSE87112	hESC	intra	rs73232947	ENSG00000128594
2	7:127520001-127560000	7:127680001-127720000	3.92411e-30	HiC	GSE87112	hESC	intra	rs73232947	NA
2	7:127520001-127560000	7:127840001-127880000	1.12438e-16	HiC	GSE87112	hESC	intra	rs73232947	NA
2	7:127560001-127600000	7:127600001-127640000	1.71797e-81	HiC	GSE87112	hESC	intra	rs73232965	NA
2	7:127560001-127600000	7:127640001-127680000	2.02429e-19	HiC	GSE87112	hESC	intra	rs73232965	ENSG00000128594
2	7:127560001-127600000	7:127680001-127720000	1.24959e-14	HiC	GSE87112	hESC	intra	rs73232965	NA
2	7:127560001-127600000	7:127840001-127880000	5.79244e-11	HiC	GSE87112	hESC	intra	rs73232965	NA
2	7:127640001-127680000	7:127680001-127720000	4.48091e-26	HiC	GSE87112	hESC	intra	rs79520962	NA
2	7:127640001-127680000	7:127840001-127880000	1.31556e-27	HiC	GSE87112	hESC	intra	rs79520962	NA
2	7:127680001-127720000	7:127720001-127760000	1.81297e-44	HiC	GSE87112	hESC	intra	rs75725424	NA
2	7:127680001-127720000	7:127760001-127800000	7.44739e-26	HiC	GSE87112	hESC	intra	rs75725424	NA
2	7:127680001-127720000	7:127800001-127840000	4.80431e-12	HiC	GSE87112	hESC	intra	rs75725424	NA
2	7:127680001-127720000	7:127840001-127880000	4.07772e-116	HiC	GSE87112	hESC	intra	rs75725424	NA
2	7:127680001-127720000	7:127880001-127920000	1.25249e-10	HiC	GSE87112	hESC	intra	rs75725424	ENSG00000174697
2	7:127680001-127720000	7:127960001-128000000	1.11995e-15	HiC	GSE87112	hESC	intra	rs75725424	ENSG00000106344
2	7:127760001-127800000	7:127840001-127880000	2.87493e-36	HiC	GSE87112	hESC	intra	rs73239721;rs73239723	NA
2	7:127360001-127400000	7:127320001-127360000	4.63663e-18	HiC	GSE87112	hESC	intra	rs73234893;rs73234894;rs73234895	NA
2	7:127400001-127440000	7:127360001-127400000	2.46657e-35	HiC	GSE87112	hESC	intra	rs73236513	NA
2	7:127520001-127560000	7:127320001-127360000	2.53379e-22	HiC	GSE87112	hESC	intra	rs73232947	NA
2	7:127520001-127560000	7:127360001-127400000	1.36752e-50	HiC	GSE87112	hESC	intra	rs73232947	NA
2	7:127520001-127560000	7:127400001-127440000	3.83908e-14	HiC	GSE87112	hESC	intra	rs73232947	NA
2	7:127520001-127560000	7:127440001-127480000	2.89155e-73	HiC	GSE87112	hESC	intra	rs73232947	NA
2	7:127520001-127560000	7:127480001-127520000	4.80614e-35	HiC	GSE87112	hESC	intra	rs73232947	NA
2	7:127560001-127600000	7:127320001-127360000	1.19457e-24	HiC	GSE87112	hESC	intra	rs73232965	NA
2	7:127560001-127600000	7:127360001-127400000	8.54413e-26	HiC	GSE87112	hESC	intra	rs73232965	NA
2	7:127560001-127600000	7:127400001-127440000	3.37654e-11	HiC	GSE87112	hESC	intra	rs73232965	NA
2	7:127560001-127600000	7:127440001-127480000	4.91814e-21	HiC	GSE87112	hESC	intra	rs73232965	NA
2	7:127560001-127600000	7:127480001-127520000	1.13373e-18	HiC	GSE87112	hESC	intra	rs73232965	NA
2	7:127560001-127600000	7:127520001-127560000	1.27255e-27	HiC	GSE87112	hESC	intra	rs73232965	NA
2	7:127640001-127680000	7:127120001-127160000	1.91852e-08	HiC	GSE87112	hESC	intra	rs79520962	NA
2	7:127640001-127680000	7:127240001-127280000	2.81167e-08	HiC	GSE87112	hESC	intra	rs79520962	ENSG00000106331
2	7:127640001-127680000	7:127320001-127360000	2.54807e-29	HiC	GSE87112	hESC	intra	rs79520962	NA
2	7:127640001-127680000	7:127360001-127400000	1.78347e-32	HiC	GSE87112	hESC	intra	rs79520962	NA
2	7:127640001-127680000	7:127440001-127480000	3.16761e-30	HiC	GSE87112	hESC	intra	rs79520962	NA
2	7:127640001-127680000	7:127480001-127520000	2.20911e-21	HiC	GSE87112	hESC	intra	rs79520962	NA
2	7:127640001-127680000	7:127520001-127560000	8.6734e-19	HiC	GSE87112	hESC	intra	rs79520962	NA
2	7:127640001-127680000	7:127560001-127600000	2.02429e-19	HiC	GSE87112	hESC	intra	rs79520962	NA
2	7:127640001-127680000	7:127600001-127640000	2.59051e-105	HiC	GSE87112	hESC	intra	rs79520962	NA
2	7:127680001-127720000	7:127080001-127120000	2.27347e-12	HiC	GSE87112	hESC	intra	rs75725424	NA
2	7:127680001-127720000	7:127120001-127160000	1.53418e-24	HiC	GSE87112	hESC	intra	rs75725424	NA
2	7:127680001-127720000	7:127200001-127240000	1.69549e-09	HiC	GSE87112	hESC	intra	rs75725424	ENSG00000179562:ENSG00000004059:ENSG00000106328
2	7:127680001-127720000	7:127240001-127280000	1.56013e-43	HiC	GSE87112	hESC	intra	rs75725424	ENSG00000106331
2	7:127680001-127720000	7:127320001-127360000	2.7436e-47	HiC	GSE87112	hESC	intra	rs75725424	NA
2	7:127680001-127720000	7:127360001-127400000	1.53446e-62	HiC	GSE87112	hESC	intra	rs75725424	NA
2	7:127680001-127720000	7:127400001-127440000	1.12138e-19	HiC	GSE87112	hESC	intra	rs75725424	NA
2	7:127680001-127720000	7:127440001-127480000	1.11638e-43	HiC	GSE87112	hESC	intra	rs75725424	NA
2	7:127680001-127720000	7:127480001-127520000	5.63503e-28	HiC	GSE87112	hESC	intra	rs75725424	NA
2	7:127680001-127720000	7:127520001-127560000	3.92411e-30	HiC	GSE87112	hESC	intra	rs75725424	NA
2	7:127680001-127720000	7:127560001-127600000	1.24959e-14	HiC	GSE87112	hESC	intra	rs75725424	NA
2	7:127680001-127720000	7:127600001-127640000	5.71716e-96	HiC	GSE87112	hESC	intra	rs75725424	NA
2	7:127680001-127720000	7:127640001-127680000	4.48091e-26	HiC	GSE87112	hESC	intra	rs75725424	ENSG00000128594
2	7:127760001-127800000	7:127120001-127160000	9.41707e-09	HiC	GSE87112	hESC	intra	rs73239721;rs73239723	NA
2	7:127760001-127800000	7:127240001-127280000	6.85564e-14	HiC	GSE87112	hESC	intra	rs73239721;rs73239723	ENSG00000106331
2	7:127760001-127800000	7:127360001-127400000	4.3283e-13	HiC	GSE87112	hESC	intra	rs73239721;rs73239723	NA
2	7:127760001-127800000	7:127600001-127640000	1.67203e-10	HiC	GSE87112	hESC	intra	rs73239721;rs73239723	NA
2	7:127760001-127800000	7:127680001-127720000	7.44739e-26	HiC	GSE87112	hESC	intra	rs73239721;rs73239723	NA
1	3:54360001-54400000	3:54400001-54440000	2.33995e-07	HiC	GSE87112	Spleen	intra	rs62256088;rs62256090;rs7638170;rs7615581;rs74761912;rs62256096;rs62256097;rs62256100;rs62256101;rs7618327;rs62256102	NA
2	7:127360001-127400000	7:127600001-127640000	1.5998e-08	HiC	GSE87112	Spleen	intra	rs73234893;rs73234894;rs73234895	NA
2	7:127360001-127400000	7:127840001-127880000	6.88796e-15	HiC	GSE87112	Spleen	intra	rs73234893;rs73234894;rs73234895	NA
2	7:127400001-127440000	7:127680001-127720000	2.55795e-08	HiC	GSE87112	Spleen	intra	rs73236513	NA
2	7:127560001-127600000	7:127840001-127880000	1.1141e-09	HiC	GSE87112	Spleen	intra	rs73232965	NA
2	7:127640001-127680000	7:127680001-127720000	5.90011e-18	HiC	GSE87112	Spleen	intra	rs79520962	NA
2	7:127640001-127680000	7:127840001-127880000	2.09903e-10	HiC	GSE87112	Spleen	intra	rs79520962	NA
2	7:127680001-127720000	7:127720001-127760000	3.29844e-09	HiC	GSE87112	Spleen	intra	rs75725424	NA
2	7:127680001-127720000	7:127800001-127840000	1.11378e-12	HiC	GSE87112	Spleen	intra	rs75725424	NA
2	7:127680001-127720000	7:127840001-127880000	2.5651e-11	HiC	GSE87112	Spleen	intra	rs75725424	NA
2	7:127760001-127800000	7:127800001-127840000	1.34276e-09	HiC	GSE87112	Spleen	intra	rs73239721;rs73239723	NA
2	7:127680001-127720000	7:127400001-127440000	2.55795e-08	HiC	GSE87112	Spleen	intra	rs75725424	NA
2	7:127680001-127720000	7:127600001-127640000	1.98854e-13	HiC	GSE87112	Spleen	intra	rs75725424	NA
2	7:127680001-127720000	7:127640001-127680000	5.90011e-18	HiC	GSE87112	Spleen	intra	rs75725424	ENSG00000128594
2	7:127360001-127400000	7:127600001-127640000	1.55356e-13	HiC	GSE87112	Neural_Progenitor_Cell	intra	rs73234893;rs73234894;rs73234895	NA
2	7:127360001-127400000	7:127680001-127720000	4.2311e-08	HiC	GSE87112	Neural_Progenitor_Cell	intra	rs73234893;rs73234894;rs73234895	NA
2	7:127360001-127400000	7:127840001-127880000	1.02266e-13	HiC	GSE87112	Neural_Progenitor_Cell	intra	rs73234893;rs73234894;rs73234895	NA
2	7:127400001-127440000	7:127640001-127680000	1.64874e-07	HiC	GSE87112	Neural_Progenitor_Cell	intra	rs73236513	ENSG00000128594
2	7:127640001-127680000	7:127840001-127880000	7.8147e-07	HiC	GSE87112	Neural_Progenitor_Cell	intra	rs79520962	NA
2	7:127680001-127720000	7:127760001-127800000	3.28843e-08	HiC	GSE87112	Neural_Progenitor_Cell	intra	rs75725424	NA
2	7:127680001-127720000	7:127840001-127880000	1.01821e-14	HiC	GSE87112	Neural_Progenitor_Cell	intra	rs75725424	NA
2	7:127640001-127680000	7:127400001-127440000	1.64874e-07	HiC	GSE87112	Neural_Progenitor_Cell	intra	rs79520962	NA
2	7:127640001-127680000	7:127600001-127640000	8.14232e-13	HiC	GSE87112	Neural_Progenitor_Cell	intra	rs79520962	NA
2	7:127680001-127720000	7:127360001-127400000	4.2311e-08	HiC	GSE87112	Neural_Progenitor_Cell	intra	rs75725424	NA
2	7:127760001-127800000	7:127680001-127720000	3.28843e-08	HiC	GSE87112	Neural_Progenitor_Cell	intra	rs73239721;rs73239723	NA
1	3:54280001-54320000	3:55960001-56000000	4.72041e-11	HiC	GSE87112	Mesenchymal_Stem_Cell	intra	rs4257583;rs4257584;rs56923681;rs67492509;rs62253171;rs11710270;rs11130409;rs62253193;rs7624800;rs61446413;rs112587347;rs4928031;rs62253199	NA
1	3:54280001-54320000	3:56240001-56280000	3.30722e-07	HiC	GSE87112	Mesenchymal_Stem_Cell	intra	rs4257583;rs4257584;rs56923681;rs67492509;rs62253171;rs11710270;rs11130409;rs62253193;rs7624800;rs61446413;rs112587347;rs4928031;rs62253199	NA
1	3:54280001-54320000	3:56280001-56320000	2.08505e-07	HiC	GSE87112	Mesenchymal_Stem_Cell	intra	rs4257583;rs4257584;rs56923681;rs67492509;rs62253171;rs11710270;rs11130409;rs62253193;rs7624800;rs61446413;rs112587347;rs4928031;rs62253199	NA
1	3:54280001-54320000	3:56360001-56400000	5.91378e-11	HiC	GSE87112	Mesenchymal_Stem_Cell	intra	rs4257583;rs4257584;rs56923681;rs67492509;rs62253171;rs11710270;rs11130409;rs62253193;rs7624800;rs61446413;rs112587347;rs4928031;rs62253199	NA
1	3:54280001-54320000	3:56400001-56440000	2.4466e-12	HiC	GSE87112	Mesenchymal_Stem_Cell	intra	rs4257583;rs4257584;rs56923681;rs67492509;rs62253171;rs11710270;rs11130409;rs62253193;rs7624800;rs61446413;rs112587347;rs4928031;rs62253199	NA
1	3:54280001-54320000	3:56440001-56480000	3.61848e-09	HiC	GSE87112	Mesenchymal_Stem_Cell	intra	rs4257583;rs4257584;rs56923681;rs67492509;rs62253171;rs11710270;rs11130409;rs62253193;rs7624800;rs61446413;rs112587347;rs4928031;rs62253199	NA
1	3:54320001-54360000	3:55960001-56000000	3.77473e-09	HiC	GSE87112	Mesenchymal_Stem_Cell	intra	rs6786823;rs199911304;rs62254114;rs62254115;rs62254150;rs575804118;rs62254158;rs62256087;rs76803373	NA
1	3:54320001-54360000	3:56240001-56280000	9.67263e-16	HiC	GSE87112	Mesenchymal_Stem_Cell	intra	rs6786823;rs199911304;rs62254114;rs62254115;rs62254150;rs575804118;rs62254158;rs62256087;rs76803373	NA
1	3:54320001-54360000	3:56360001-56400000	5.79784e-23	HiC	GSE87112	Mesenchymal_Stem_Cell	intra	rs6786823;rs199911304;rs62254114;rs62254115;rs62254150;rs575804118;rs62254158;rs62256087;rs76803373	NA
1	3:54320001-54360000	3:56400001-56440000	1.62066e-14	HiC	GSE87112	Mesenchymal_Stem_Cell	intra	rs6786823;rs199911304;rs62254114;rs62254115;rs62254150;rs575804118;rs62254158;rs62256087;rs76803373	NA
1	3:54320001-54360000	3:56440001-56480000	1.83066e-07	HiC	GSE87112	Mesenchymal_Stem_Cell	intra	rs6786823;rs199911304;rs62254114;rs62254115;rs62254150;rs575804118;rs62254158;rs62256087;rs76803373	NA
1	3:54360001-54400000	3:55920001-55960000	1.81573e-07	HiC	GSE87112	Mesenchymal_Stem_Cell	intra	rs62256088;rs62256090;rs7638170;rs7615581;rs74761912;rs62256096;rs62256097;rs62256100;rs62256101;rs7618327;rs62256102	NA
1	3:54360001-54400000	3:55960001-56000000	2.1541e-26	HiC	GSE87112	Mesenchymal_Stem_Cell	intra	rs62256088;rs62256090;rs7638170;rs7615581;rs74761912;rs62256096;rs62256097;rs62256100;rs62256101;rs7618327;rs62256102	NA
1	3:54360001-54400000	3:56040001-56080000	8.89909e-07	HiC	GSE87112	Mesenchymal_Stem_Cell	intra	rs62256088;rs62256090;rs7638170;rs7615581;rs74761912;rs62256096;rs62256097;rs62256100;rs62256101;rs7618327;rs62256102	NA
1	3:54360001-54400000	3:56120001-56160000	2.03817e-12	HiC	GSE87112	Mesenchymal_Stem_Cell	intra	rs62256088;rs62256090;rs7638170;rs7615581;rs74761912;rs62256096;rs62256097;rs62256100;rs62256101;rs7618327;rs62256102	NA
1	3:54360001-54400000	3:56160001-56200000	4.06111e-08	HiC	GSE87112	Mesenchymal_Stem_Cell	intra	rs62256088;rs62256090;rs7638170;rs7615581;rs74761912;rs62256096;rs62256097;rs62256100;rs62256101;rs7618327;rs62256102	NA
1	3:54360001-54400000	3:56200001-56240000	4.63145e-12	HiC	GSE87112	Mesenchymal_Stem_Cell	intra	rs62256088;rs62256090;rs7638170;rs7615581;rs74761912;rs62256096;rs62256097;rs62256100;rs62256101;rs7618327;rs62256102	NA
1	3:54360001-54400000	3:56240001-56280000	2.30432e-15	HiC	GSE87112	Mesenchymal_Stem_Cell	intra	rs62256088;rs62256090;rs7638170;rs7615581;rs74761912;rs62256096;rs62256097;rs62256100;rs62256101;rs7618327;rs62256102	NA
1	3:54360001-54400000	3:56280001-56320000	2.5218e-31	HiC	GSE87112	Mesenchymal_Stem_Cell	intra	rs62256088;rs62256090;rs7638170;rs7615581;rs74761912;rs62256096;rs62256097;rs62256100;rs62256101;rs7618327;rs62256102	NA
1	3:54360001-54400000	3:56320001-56360000	3.56383e-09	HiC	GSE87112	Mesenchymal_Stem_Cell	intra	rs62256088;rs62256090;rs7638170;rs7615581;rs74761912;rs62256096;rs62256097;rs62256100;rs62256101;rs7618327;rs62256102	NA
1	3:54360001-54400000	3:56360001-56400000	4.40271e-19	HiC	GSE87112	Mesenchymal_Stem_Cell	intra	rs62256088;rs62256090;rs7638170;rs7615581;rs74761912;rs62256096;rs62256097;rs62256100;rs62256101;rs7618327;rs62256102	NA
1	3:54360001-54400000	3:56400001-56440000	2.77012e-11	HiC	GSE87112	Mesenchymal_Stem_Cell	intra	rs62256088;rs62256090;rs7638170;rs7615581;rs74761912;rs62256096;rs62256097;rs62256100;rs62256101;rs7618327;rs62256102	NA
1	3:54360001-54400000	3:56440001-56480000	1.42481e-25	HiC	GSE87112	Mesenchymal_Stem_Cell	intra	rs62256088;rs62256090;rs7638170;rs7615581;rs74761912;rs62256096;rs62256097;rs62256100;rs62256101;rs7618327;rs62256102	NA
1	3:54360001-54400000	3:56480001-56520000	5.87726e-08	HiC	GSE87112	Mesenchymal_Stem_Cell	intra	rs62256088;rs62256090;rs7638170;rs7615581;rs74761912;rs62256096;rs62256097;rs62256100;rs62256101;rs7618327;rs62256102	ENSG00000187672
1	3:54360001-54400000	3:54000001-54040000	5.23443e-11	HiC	GSE87112	Mesenchymal_Stem_Cell	intra	rs62256088;rs62256090;rs7638170;rs7615581;rs74761912;rs62256096;rs62256097;rs62256100;rs62256101;rs7618327;rs62256102	NA
1	3:54360001-54400000	3:54120001-54160000	1.06538e-07	HiC	GSE87112	Mesenchymal_Stem_Cell	intra	rs62256088;rs62256090;rs7638170;rs7615581;rs74761912;rs62256096;rs62256097;rs62256100;rs62256101;rs7618327;rs62256102	ENSG00000157445
1	3:54360001-54400000	3:54200001-54240000	3.8069e-10	HiC	GSE87112	Mesenchymal_Stem_Cell	intra	rs62256088;rs62256090;rs7638170;rs7615581;rs74761912;rs62256096;rs62256097;rs62256100;rs62256101;rs7618327;rs62256102	NA
2	7:127360001-127400000	7:127400001-127440000	5.83391e-89	HiC	GSE87112	Mesenchymal_Stem_Cell	intra	rs73234893;rs73234894;rs73234895	NA
2	7:127360001-127400000	7:127440001-127480000	2.512e-238	HiC	GSE87112	Mesenchymal_Stem_Cell	intra	rs73234893;rs73234894;rs73234895	NA
2	7:127360001-127400000	7:127480001-127520000	3.56211e-148	HiC	GSE87112	Mesenchymal_Stem_Cell	intra	rs73234893;rs73234894;rs73234895	NA
2	7:127360001-127400000	7:127520001-127560000	2.3136e-213	HiC	GSE87112	Mesenchymal_Stem_Cell	intra	rs73234893;rs73234894;rs73234895	NA
2	7:127360001-127400000	7:127560001-127600000	6.54062e-169	HiC	GSE87112	Mesenchymal_Stem_Cell	intra	rs73234893;rs73234894;rs73234895	NA
2	7:127360001-127400000	7:127600001-127640000	0	HiC	GSE87112	Mesenchymal_Stem_Cell	intra	rs73234893;rs73234894;rs73234895	NA
2	7:127360001-127400000	7:127640001-127680000	7.68332e-178	HiC	GSE87112	Mesenchymal_Stem_Cell	intra	rs73234893;rs73234894;rs73234895	ENSG00000128594
2	7:127360001-127400000	7:127680001-127720000	0	HiC	GSE87112	Mesenchymal_Stem_Cell	intra	rs73234893;rs73234894;rs73234895	NA
2	7:127360001-127400000	7:127720001-127760000	1.86123e-53	HiC	GSE87112	Mesenchymal_Stem_Cell	intra	rs73234893;rs73234894;rs73234895	NA
2	7:127360001-127400000	7:127760001-127800000	1.5421e-39	HiC	GSE87112	Mesenchymal_Stem_Cell	intra	rs73234893;rs73234894;rs73234895	NA
2	7:127360001-127400000	7:127800001-127840000	2.58516e-34	HiC	GSE87112	Mesenchymal_Stem_Cell	intra	rs73234893;rs73234894;rs73234895	NA
2	7:127360001-127400000	7:127840001-127880000	3.36176e-171	HiC	GSE87112	Mesenchymal_Stem_Cell	intra	rs73234893;rs73234894;rs73234895	NA
2	7:127360001-127400000	7:127880001-127920000	4.1291e-31	HiC	GSE87112	Mesenchymal_Stem_Cell	intra	rs73234893;rs73234894;rs73234895	ENSG00000174697
2	7:127360001-127400000	7:127960001-128000000	1.93387e-31	HiC	GSE87112	Mesenchymal_Stem_Cell	intra	rs73234893;rs73234894;rs73234895	ENSG00000106344
2	7:127400001-127440000	7:127440001-127480000	1.16336e-128	HiC	GSE87112	Mesenchymal_Stem_Cell	intra	rs73236513	NA
2	7:127400001-127440000	7:127480001-127520000	9.30501e-50	HiC	GSE87112	Mesenchymal_Stem_Cell	intra	rs73236513	NA
2	7:127400001-127440000	7:127520001-127560000	2.23244e-83	HiC	GSE87112	Mesenchymal_Stem_Cell	intra	rs73236513	NA
2	7:127400001-127440000	7:127560001-127600000	4.03999e-49	HiC	GSE87112	Mesenchymal_Stem_Cell	intra	rs73236513	NA
2	7:127400001-127440000	7:127600001-127640000	1.05986e-193	HiC	GSE87112	Mesenchymal_Stem_Cell	intra	rs73236513	NA
2	7:127400001-127440000	7:127640001-127680000	2.29322e-54	HiC	GSE87112	Mesenchymal_Stem_Cell	intra	rs73236513	ENSG00000128594
2	7:127400001-127440000	7:127680001-127720000	5.10899e-110	HiC	GSE87112	Mesenchymal_Stem_Cell	intra	rs73236513	NA
2	7:127400001-127440000	7:127720001-127760000	9.6816e-07	HiC	GSE87112	Mesenchymal_Stem_Cell	intra	rs73236513	NA
2	7:127400001-127440000	7:127840001-127880000	2.55371e-33	HiC	GSE87112	Mesenchymal_Stem_Cell	intra	rs73236513	NA
2	7:127400001-127440000	7:127960001-128000000	2.14296e-17	HiC	GSE87112	Mesenchymal_Stem_Cell	intra	rs73236513	ENSG00000106344
2	7:127520001-127560000	7:127560001-127600000	3.76582e-103	HiC	GSE87112	Mesenchymal_Stem_Cell	intra	rs73232947	NA
2	7:127520001-127560000	7:127600001-127640000	3.17173e-305	HiC	GSE87112	Mesenchymal_Stem_Cell	intra	rs73232947	NA
2	7:127520001-127560000	7:127640001-127680000	1.25389e-75	HiC	GSE87112	Mesenchymal_Stem_Cell	intra	rs73232947	ENSG00000128594
2	7:127520001-127560000	7:127680001-127720000	1.08092e-137	HiC	GSE87112	Mesenchymal_Stem_Cell	intra	rs73232947	NA
2	7:127520001-127560000	7:127720001-127760000	2.36502e-13	HiC	GSE87112	Mesenchymal_Stem_Cell	intra	rs73232947	NA
2	7:127520001-127560000	7:127760001-127800000	3.08208e-11	HiC	GSE87112	Mesenchymal_Stem_Cell	intra	rs73232947	NA
2	7:127520001-127560000	7:127840001-127880000	6.37309e-52	HiC	GSE87112	Mesenchymal_Stem_Cell	intra	rs73232947	NA
2	7:127520001-127560000	7:127880001-127920000	6.64867e-10	HiC	GSE87112	Mesenchymal_Stem_Cell	intra	rs73232947	ENSG00000174697
2	7:127520001-127560000	7:127960001-128000000	4.53246e-14	HiC	GSE87112	Mesenchymal_Stem_Cell	intra	rs73232947	ENSG00000106344
2	7:127560001-127600000	7:127600001-127640000	4.38497e-281	HiC	GSE87112	Mesenchymal_Stem_Cell	intra	rs73232965	NA
2	7:127560001-127600000	7:127640001-127680000	5.31325e-60	HiC	GSE87112	Mesenchymal_Stem_Cell	intra	rs73232965	ENSG00000128594
2	7:127560001-127600000	7:127680001-127720000	1.93113e-80	HiC	GSE87112	Mesenchymal_Stem_Cell	intra	rs73232965	NA
2	7:127560001-127600000	7:127720001-127760000	2.34706e-10	HiC	GSE87112	Mesenchymal_Stem_Cell	intra	rs73232965	NA
2	7:127560001-127600000	7:127840001-127880000	7.66731e-27	HiC	GSE87112	Mesenchymal_Stem_Cell	intra	rs73232965	NA
2	7:127640001-127680000	7:127680001-127720000	3.15695e-92	HiC	GSE87112	Mesenchymal_Stem_Cell	intra	rs79520962	NA
2	7:127640001-127680000	7:127840001-127880000	6.45702e-35	HiC	GSE87112	Mesenchymal_Stem_Cell	intra	rs79520962	NA
2	7:127640001-127680000	7:127960001-128000000	5.2181e-10	HiC	GSE87112	Mesenchymal_Stem_Cell	intra	rs79520962	ENSG00000106344
2	7:127680001-127720000	7:127720001-127760000	7.93583e-44	HiC	GSE87112	Mesenchymal_Stem_Cell	intra	rs75725424	NA
2	7:127680001-127720000	7:127760001-127800000	2.37036e-23	HiC	GSE87112	Mesenchymal_Stem_Cell	intra	rs75725424	NA
2	7:127680001-127720000	7:127800001-127840000	1.16828e-27	HiC	GSE87112	Mesenchymal_Stem_Cell	intra	rs75725424	NA
2	7:127680001-127720000	7:127840001-127880000	1.82811e-126	HiC	GSE87112	Mesenchymal_Stem_Cell	intra	rs75725424	NA
2	7:127680001-127720000	7:127880001-127920000	1.77082e-32	HiC	GSE87112	Mesenchymal_Stem_Cell	intra	rs75725424	ENSG00000174697
2	7:127680001-127720000	7:127960001-128000000	6.18021e-40	HiC	GSE87112	Mesenchymal_Stem_Cell	intra	rs75725424	ENSG00000106344
2	7:127760001-127800000	7:127840001-127880000	5.29623e-19	HiC	GSE87112	Mesenchymal_Stem_Cell	intra	rs73239721;rs73239723	NA
2	7:127360001-127400000	7:127320001-127360000	5.18808e-37	HiC	GSE87112	Mesenchymal_Stem_Cell	intra	rs73234893;rs73234894;rs73234895	NA
2	7:127400001-127440000	7:127320001-127360000	1.5431e-11	HiC	GSE87112	Mesenchymal_Stem_Cell	intra	rs73236513	NA
2	7:127400001-127440000	7:127360001-127400000	5.83391e-89	HiC	GSE87112	Mesenchymal_Stem_Cell	intra	rs73236513	NA
2	7:127520001-127560000	7:127240001-127280000	4.35708e-13	HiC	GSE87112	Mesenchymal_Stem_Cell	intra	rs73232947	ENSG00000106331
2	7:127520001-127560000	7:127320001-127360000	1.69477e-68	HiC	GSE87112	Mesenchymal_Stem_Cell	intra	rs73232947	NA
2	7:127520001-127560000	7:127360001-127400000	2.3136e-213	HiC	GSE87112	Mesenchymal_Stem_Cell	intra	rs73232947	NA
2	7:127520001-127560000	7:127400001-127440000	2.23244e-83	HiC	GSE87112	Mesenchymal_Stem_Cell	intra	rs73232947	NA
2	7:127520001-127560000	7:127440001-127480000	6.75413e-164	HiC	GSE87112	Mesenchymal_Stem_Cell	intra	rs73232947	NA
2	7:127520001-127560000	7:127480001-127520000	1.52517e-110	HiC	GSE87112	Mesenchymal_Stem_Cell	intra	rs73232947	NA
2	7:127560001-127600000	7:127240001-127280000	3.60906e-21	HiC	GSE87112	Mesenchymal_Stem_Cell	intra	rs73232965	ENSG00000106331
2	7:127560001-127600000	7:127320001-127360000	5.77697e-58	HiC	GSE87112	Mesenchymal_Stem_Cell	intra	rs73232965	NA
2	7:127560001-127600000	7:127360001-127400000	6.54062e-169	HiC	GSE87112	Mesenchymal_Stem_Cell	intra	rs73232965	NA
2	7:127560001-127600000	7:127400001-127440000	4.03999e-49	HiC	GSE87112	Mesenchymal_Stem_Cell	intra	rs73232965	NA
2	7:127560001-127600000	7:127440001-127480000	8.74892e-129	HiC	GSE87112	Mesenchymal_Stem_Cell	intra	rs73232965	NA
2	7:127560001-127600000	7:127480001-127520000	2.06904e-84	HiC	GSE87112	Mesenchymal_Stem_Cell	intra	rs73232965	NA
2	7:127560001-127600000	7:127520001-127560000	3.76582e-103	HiC	GSE87112	Mesenchymal_Stem_Cell	intra	rs73232965	NA
2	7:127640001-127680000	7:127120001-127160000	1.79488e-07	HiC	GSE87112	Mesenchymal_Stem_Cell	intra	rs79520962	NA
2	7:127640001-127680000	7:127240001-127280000	3.27657e-26	HiC	GSE87112	Mesenchymal_Stem_Cell	intra	rs79520962	ENSG00000106331
2	7:127640001-127680000	7:127320001-127360000	3.30901e-83	HiC	GSE87112	Mesenchymal_Stem_Cell	intra	rs79520962	NA
2	7:127640001-127680000	7:127360001-127400000	7.68332e-178	HiC	GSE87112	Mesenchymal_Stem_Cell	intra	rs79520962	NA
2	7:127640001-127680000	7:127400001-127440000	2.29322e-54	HiC	GSE87112	Mesenchymal_Stem_Cell	intra	rs79520962	NA
2	7:127640001-127680000	7:127440001-127480000	1.17166e-115	HiC	GSE87112	Mesenchymal_Stem_Cell	intra	rs79520962	NA
2	7:127640001-127680000	7:127480001-127520000	1.45084e-78	HiC	GSE87112	Mesenchymal_Stem_Cell	intra	rs79520962	NA
2	7:127640001-127680000	7:127520001-127560000	1.25389e-75	HiC	GSE87112	Mesenchymal_Stem_Cell	intra	rs79520962	NA
2	7:127640001-127680000	7:127560001-127600000	5.31325e-60	HiC	GSE87112	Mesenchymal_Stem_Cell	intra	rs79520962	NA
2	7:127640001-127680000	7:127600001-127640000	2.36114e-231	HiC	GSE87112	Mesenchymal_Stem_Cell	intra	rs79520962	NA
2	7:127680001-127720000	7:127120001-127160000	6.07585e-35	HiC	GSE87112	Mesenchymal_Stem_Cell	intra	rs75725424	NA
2	7:127680001-127720000	7:127240001-127280000	9.98031e-98	HiC	GSE87112	Mesenchymal_Stem_Cell	intra	rs75725424	ENSG00000106331
2	7:127680001-127720000	7:127280001-127320000	1.12889e-31	HiC	GSE87112	Mesenchymal_Stem_Cell	intra	rs75725424	ENSG00000197157
2	7:127680001-127720000	7:127320001-127360000	2.42281e-172	HiC	GSE87112	Mesenchymal_Stem_Cell	intra	rs75725424	NA
2	7:127680001-127720000	7:127360001-127400000	0	HiC	GSE87112	Mesenchymal_Stem_Cell	intra	rs75725424	NA
2	7:127680001-127720000	7:127400001-127440000	5.10899e-110	HiC	GSE87112	Mesenchymal_Stem_Cell	intra	rs75725424	NA
2	7:127680001-127720000	7:127440001-127480000	1.15782e-203	HiC	GSE87112	Mesenchymal_Stem_Cell	intra	rs75725424	NA
2	7:127680001-127720000	7:127480001-127520000	3.58619e-129	HiC	GSE87112	Mesenchymal_Stem_Cell	intra	rs75725424	NA
2	7:127680001-127720000	7:127520001-127560000	1.08092e-137	HiC	GSE87112	Mesenchymal_Stem_Cell	intra	rs75725424	NA
2	7:127680001-127720000	7:127560001-127600000	1.93113e-80	HiC	GSE87112	Mesenchymal_Stem_Cell	intra	rs75725424	NA
2	7:127680001-127720000	7:127600001-127640000	5.07174e-248	HiC	GSE87112	Mesenchymal_Stem_Cell	intra	rs75725424	NA
2	7:127680001-127720000	7:127640001-127680000	3.15695e-92	HiC	GSE87112	Mesenchymal_Stem_Cell	intra	rs75725424	ENSG00000128594
2	7:127760001-127800000	7:127120001-127160000	5.47499e-23	HiC	GSE87112	Mesenchymal_Stem_Cell	intra	rs73239721;rs73239723	NA
2	7:127760001-127800000	7:127240001-127280000	3.35843e-25	HiC	GSE87112	Mesenchymal_Stem_Cell	intra	rs73239721;rs73239723	ENSG00000106331
2	7:127760001-127800000	7:127320001-127360000	1.66284e-28	HiC	GSE87112	Mesenchymal_Stem_Cell	intra	rs73239721;rs73239723	NA
2	7:127760001-127800000	7:127360001-127400000	1.5421e-39	HiC	GSE87112	Mesenchymal_Stem_Cell	intra	rs73239721;rs73239723	NA
2	7:127760001-127800000	7:127440001-127480000	2.57564e-22	HiC	GSE87112	Mesenchymal_Stem_Cell	intra	rs73239721;rs73239723	NA
2	7:127760001-127800000	7:127480001-127520000	8.55211e-11	HiC	GSE87112	Mesenchymal_Stem_Cell	intra	rs73239721;rs73239723	NA
2	7:127760001-127800000	7:127520001-127560000	3.08208e-11	HiC	GSE87112	Mesenchymal_Stem_Cell	intra	rs73239721;rs73239723	NA
2	7:127760001-127800000	7:127600001-127640000	1.43485e-23	HiC	GSE87112	Mesenchymal_Stem_Cell	intra	rs73239721;rs73239723	NA
2	7:127760001-127800000	7:127680001-127720000	2.37036e-23	HiC	GSE87112	Mesenchymal_Stem_Cell	intra	rs73239721;rs73239723	NA
2	7:127680001-127720000	7:127440001-127480000	1.41204e-07	HiC	GSE87112	Adrenal	intra	rs75725424	NA
2	7:127360001-127400000	7:127440001-127480000	5.87386e-14	HiC	GSE87112	Liver	intra	rs73234893;rs73234894;rs73234895	NA
2	7:127360001-127400000	7:127480001-127520000	5.08122e-09	HiC	GSE87112	Liver	intra	rs73234893;rs73234894;rs73234895	NA
2	7:127360001-127400000	7:127520001-127560000	5.65568e-24	HiC	GSE87112	Liver	intra	rs73234893;rs73234894;rs73234895	NA
2	7:127360001-127400000	7:127560001-127600000	2.7847e-08	HiC	GSE87112	Liver	intra	rs73234893;rs73234894;rs73234895	NA
2	7:127360001-127400000	7:127600001-127640000	1.76498e-23	HiC	GSE87112	Liver	intra	rs73234893;rs73234894;rs73234895	NA
2	7:127360001-127400000	7:127680001-127720000	3.65263e-12	HiC	GSE87112	Liver	intra	rs73234893;rs73234894;rs73234895	NA
2	7:127360001-127400000	7:127840001-127880000	2.8665e-21	HiC	GSE87112	Liver	intra	rs73234893;rs73234894;rs73234895	NA
2	7:127400001-127440000	7:127440001-127480000	7.70451e-07	HiC	GSE87112	Liver	intra	rs73236513	NA
2	7:127400001-127440000	7:127600001-127640000	2.01991e-10	HiC	GSE87112	Liver	intra	rs73236513	NA
2	7:127520001-127560000	7:127600001-127640000	1.84373e-17	HiC	GSE87112	Liver	intra	rs73232947	NA
2	7:127520001-127560000	7:127680001-127720000	1.23903e-09	HiC	GSE87112	Liver	intra	rs73232947	NA
2	7:127560001-127600000	7:127600001-127640000	3.0172e-12	HiC	GSE87112	Liver	intra	rs73232965	NA
2	7:127680001-127720000	7:127840001-127880000	1.69467e-14	HiC	GSE87112	Liver	intra	rs75725424	NA
2	7:127520001-127560000	7:127320001-127360000	8.97676e-13	HiC	GSE87112	Liver	intra	rs73232947	NA
2	7:127520001-127560000	7:127360001-127400000	5.65568e-24	HiC	GSE87112	Liver	intra	rs73232947	NA
2	7:127520001-127560000	7:127440001-127480000	1.18077e-12	HiC	GSE87112	Liver	intra	rs73232947	NA
2	7:127520001-127560000	7:127480001-127520000	1.27054e-10	HiC	GSE87112	Liver	intra	rs73232947	NA
2	7:127560001-127600000	7:127360001-127400000	2.7847e-08	HiC	GSE87112	Liver	intra	rs73232965	NA
2	7:127560001-127600000	7:127440001-127480000	9.76363e-07	HiC	GSE87112	Liver	intra	rs73232965	NA
2	7:127640001-127680000	7:127320001-127360000	4.70466e-07	HiC	GSE87112	Liver	intra	rs79520962	NA
2	7:127640001-127680000	7:127440001-127480000	1.29061e-07	HiC	GSE87112	Liver	intra	rs79520962	NA
2	7:127640001-127680000	7:127600001-127640000	2.03073e-11	HiC	GSE87112	Liver	intra	rs79520962	NA
2	7:127680001-127720000	7:127320001-127360000	4.08377e-12	HiC	GSE87112	Liver	intra	rs75725424	NA
2	7:127680001-127720000	7:127360001-127400000	3.65263e-12	HiC	GSE87112	Liver	intra	rs75725424	NA
2	7:127680001-127720000	7:127440001-127480000	1.61992e-15	HiC	GSE87112	Liver	intra	rs75725424	NA
2	7:127680001-127720000	7:127520001-127560000	1.23903e-09	HiC	GSE87112	Liver	intra	rs75725424	NA
2	7:127680001-127720000	7:127600001-127640000	7.03885e-21	HiC	GSE87112	Liver	intra	rs75725424	NA
1	3:54360001-54400000	3:55960001-56000000	9.08831e-08	HiC	GSE87112	Aorta	intra	rs62256088;rs62256090;rs7638170;rs7615581;rs74761912;rs62256096;rs62256097;rs62256100;rs62256101;rs7618327;rs62256102	NA
2	7:127360001-127400000	7:127840001-127880000	3.47601e-10	HiC	GSE87112	Aorta	intra	rs73234893;rs73234894;rs73234895	NA
2	7:127520001-127560000	7:127600001-127640000	2.97423e-10	HiC	GSE87112	Aorta	intra	rs73232947	NA
2	7:127680001-127720000	7:127600001-127640000	2.19645e-11	HiC	GSE87112	Aorta	intra	rs75725424	NA
1	3:54280001-54320000	3:55960001-56000000	9.1298e-13	HiC	GSE87112	IMR90	intra	rs4257583;rs4257584;rs56923681;rs67492509;rs62253171;rs11710270;rs11130409;rs62253193;rs7624800;rs61446413;rs112587347;rs4928031;rs62253199	NA
1	3:54280001-54320000	3:56000001-56040000	2.75065e-09	HiC	GSE87112	IMR90	intra	rs4257583;rs4257584;rs56923681;rs67492509;rs62253171;rs11710270;rs11130409;rs62253193;rs7624800;rs61446413;rs112587347;rs4928031;rs62253199	NA
1	3:54280001-54320000	3:56200001-56240000	1.01471e-08	HiC	GSE87112	IMR90	intra	rs4257583;rs4257584;rs56923681;rs67492509;rs62253171;rs11710270;rs11130409;rs62253193;rs7624800;rs61446413;rs112587347;rs4928031;rs62253199	NA
1	3:54280001-54320000	3:56280001-56320000	5.21926e-09	HiC	GSE87112	IMR90	intra	rs4257583;rs4257584;rs56923681;rs67492509;rs62253171;rs11710270;rs11130409;rs62253193;rs7624800;rs61446413;rs112587347;rs4928031;rs62253199	NA
1	3:54280001-54320000	3:56360001-56400000	1.21597e-12	HiC	GSE87112	IMR90	intra	rs4257583;rs4257584;rs56923681;rs67492509;rs62253171;rs11710270;rs11130409;rs62253193;rs7624800;rs61446413;rs112587347;rs4928031;rs62253199	NA
1	3:54280001-54320000	3:56440001-56480000	4.54265e-10	HiC	GSE87112	IMR90	intra	rs4257583;rs4257584;rs56923681;rs67492509;rs62253171;rs11710270;rs11130409;rs62253193;rs7624800;rs61446413;rs112587347;rs4928031;rs62253199	NA
1	3:54320001-54360000	3:55960001-56000000	8.11761e-11	HiC	GSE87112	IMR90	intra	rs6786823;rs199911304;rs62254114;rs62254115;rs62254150;rs575804118;rs62254158;rs62256087;rs76803373	NA
1	3:54320001-54360000	3:56000001-56040000	4.20923e-15	HiC	GSE87112	IMR90	intra	rs6786823;rs199911304;rs62254114;rs62254115;rs62254150;rs575804118;rs62254158;rs62256087;rs76803373	NA
1	3:54320001-54360000	3:56280001-56320000	6.40042e-14	HiC	GSE87112	IMR90	intra	rs6786823;rs199911304;rs62254114;rs62254115;rs62254150;rs575804118;rs62254158;rs62256087;rs76803373	NA
1	3:54320001-54360000	3:56320001-56360000	5.36812e-08	HiC	GSE87112	IMR90	intra	rs6786823;rs199911304;rs62254114;rs62254115;rs62254150;rs575804118;rs62254158;rs62256087;rs76803373	NA
1	3:54320001-54360000	3:56360001-56400000	3.42883e-16	HiC	GSE87112	IMR90	intra	rs6786823;rs199911304;rs62254114;rs62254115;rs62254150;rs575804118;rs62254158;rs62256087;rs76803373	NA
1	3:54320001-54360000	3:56400001-56440000	1.78281e-11	HiC	GSE87112	IMR90	intra	rs6786823;rs199911304;rs62254114;rs62254115;rs62254150;rs575804118;rs62254158;rs62256087;rs76803373	NA
1	3:54320001-54360000	3:56440001-56480000	6.13342e-10	HiC	GSE87112	IMR90	intra	rs6786823;rs199911304;rs62254114;rs62254115;rs62254150;rs575804118;rs62254158;rs62256087;rs76803373	NA
1	3:54360001-54400000	3:54400001-54440000	3.32642e-10	HiC	GSE87112	IMR90	intra	rs62256088;rs62256090;rs7638170;rs7615581;rs74761912;rs62256096;rs62256097;rs62256100;rs62256101;rs7618327;rs62256102	NA
1	3:54360001-54400000	3:54600001-54640000	2.55255e-09	HiC	GSE87112	IMR90	intra	rs62256088;rs62256090;rs7638170;rs7615581;rs74761912;rs62256096;rs62256097;rs62256100;rs62256101;rs7618327;rs62256102	NA
1	3:54360001-54400000	3:54680001-54720000	1.81619e-12	HiC	GSE87112	IMR90	intra	rs62256088;rs62256090;rs7638170;rs7615581;rs74761912;rs62256096;rs62256097;rs62256100;rs62256101;rs7618327;rs62256102	NA
1	3:54360001-54400000	3:54760001-54800000	7.23229e-08	HiC	GSE87112	IMR90	intra	rs62256088;rs62256090;rs7638170;rs7615581;rs74761912;rs62256096;rs62256097;rs62256100;rs62256101;rs7618327;rs62256102	NA
1	3:54360001-54400000	3:54800001-54840000	2.02105e-11	HiC	GSE87112	IMR90	intra	rs62256088;rs62256090;rs7638170;rs7615581;rs74761912;rs62256096;rs62256097;rs62256100;rs62256101;rs7618327;rs62256102	NA
1	3:54360001-54400000	3:55920001-55960000	1.96654e-19	HiC	GSE87112	IMR90	intra	rs62256088;rs62256090;rs7638170;rs7615581;rs74761912;rs62256096;rs62256097;rs62256100;rs62256101;rs7618327;rs62256102	NA
1	3:54360001-54400000	3:55960001-56000000	3.27978e-13	HiC	GSE87112	IMR90	intra	rs62256088;rs62256090;rs7638170;rs7615581;rs74761912;rs62256096;rs62256097;rs62256100;rs62256101;rs7618327;rs62256102	NA
1	3:54360001-54400000	3:56000001-56040000	2.93721e-38	HiC	GSE87112	IMR90	intra	rs62256088;rs62256090;rs7638170;rs7615581;rs74761912;rs62256096;rs62256097;rs62256100;rs62256101;rs7618327;rs62256102	NA
1	3:54360001-54400000	3:56040001-56080000	1.40056e-17	HiC	GSE87112	IMR90	intra	rs62256088;rs62256090;rs7638170;rs7615581;rs74761912;rs62256096;rs62256097;rs62256100;rs62256101;rs7618327;rs62256102	NA
1	3:54360001-54400000	3:56120001-56160000	2.35099e-13	HiC	GSE87112	IMR90	intra	rs62256088;rs62256090;rs7638170;rs7615581;rs74761912;rs62256096;rs62256097;rs62256100;rs62256101;rs7618327;rs62256102	NA
1	3:54360001-54400000	3:56160001-56200000	8.21131e-07	HiC	GSE87112	IMR90	intra	rs62256088;rs62256090;rs7638170;rs7615581;rs74761912;rs62256096;rs62256097;rs62256100;rs62256101;rs7618327;rs62256102	NA
1	3:54360001-54400000	3:56200001-56240000	1.85049e-10	HiC	GSE87112	IMR90	intra	rs62256088;rs62256090;rs7638170;rs7615581;rs74761912;rs62256096;rs62256097;rs62256100;rs62256101;rs7618327;rs62256102	NA
1	3:54360001-54400000	3:56240001-56280000	1.32901e-20	HiC	GSE87112	IMR90	intra	rs62256088;rs62256090;rs7638170;rs7615581;rs74761912;rs62256096;rs62256097;rs62256100;rs62256101;rs7618327;rs62256102	NA
1	3:54360001-54400000	3:56280001-56320000	5.26919e-29	HiC	GSE87112	IMR90	intra	rs62256088;rs62256090;rs7638170;rs7615581;rs74761912;rs62256096;rs62256097;rs62256100;rs62256101;rs7618327;rs62256102	NA
1	3:54360001-54400000	3:56320001-56360000	2.11344e-18	HiC	GSE87112	IMR90	intra	rs62256088;rs62256090;rs7638170;rs7615581;rs74761912;rs62256096;rs62256097;rs62256100;rs62256101;rs7618327;rs62256102	NA
1	3:54360001-54400000	3:56360001-56400000	4.12064e-14	HiC	GSE87112	IMR90	intra	rs62256088;rs62256090;rs7638170;rs7615581;rs74761912;rs62256096;rs62256097;rs62256100;rs62256101;rs7618327;rs62256102	NA
1	3:54360001-54400000	3:56400001-56440000	3.12431e-20	HiC	GSE87112	IMR90	intra	rs62256088;rs62256090;rs7638170;rs7615581;rs74761912;rs62256096;rs62256097;rs62256100;rs62256101;rs7618327;rs62256102	NA
1	3:54360001-54400000	3:56440001-56480000	7.61081e-32	HiC	GSE87112	IMR90	intra	rs62256088;rs62256090;rs7638170;rs7615581;rs74761912;rs62256096;rs62256097;rs62256100;rs62256101;rs7618327;rs62256102	NA
1	3:54360001-54400000	3:56480001-56520000	4.76627e-11	HiC	GSE87112	IMR90	intra	rs62256088;rs62256090;rs7638170;rs7615581;rs74761912;rs62256096;rs62256097;rs62256100;rs62256101;rs7618327;rs62256102	ENSG00000187672
1	3:54360001-54400000	3:56520001-56560000	3.56826e-20	HiC	GSE87112	IMR90	intra	rs62256088;rs62256090;rs7638170;rs7615581;rs74761912;rs62256096;rs62256097;rs62256100;rs62256101;rs7618327;rs62256102	NA
1	3:54360001-54400000	3:53800001-53840000	1.72612e-08	HiC	GSE87112	IMR90	intra	rs62256088;rs62256090;rs7638170;rs7615581;rs74761912;rs62256096;rs62256097;rs62256100;rs62256101;rs7618327;rs62256102	NA
1	3:54360001-54400000	3:54000001-54040000	1.01537e-27	HiC	GSE87112	IMR90	intra	rs62256088;rs62256090;rs7638170;rs7615581;rs74761912;rs62256096;rs62256097;rs62256100;rs62256101;rs7618327;rs62256102	NA
1	3:54360001-54400000	3:54040001-54080000	2.68817e-08	HiC	GSE87112	IMR90	intra	rs62256088;rs62256090;rs7638170;rs7615581;rs74761912;rs62256096;rs62256097;rs62256100;rs62256101;rs7618327;rs62256102	NA
1	3:54360001-54400000	3:54080001-54120000	7.37927e-21	HiC	GSE87112	IMR90	intra	rs62256088;rs62256090;rs7638170;rs7615581;rs74761912;rs62256096;rs62256097;rs62256100;rs62256101;rs7618327;rs62256102	NA
1	3:54360001-54400000	3:54160001-54200000	1.06061e-10	HiC	GSE87112	IMR90	intra	rs62256088;rs62256090;rs7638170;rs7615581;rs74761912;rs62256096;rs62256097;rs62256100;rs62256101;rs7618327;rs62256102	NA
1	3:54360001-54400000	3:54200001-54240000	2.83144e-17	HiC	GSE87112	IMR90	intra	rs62256088;rs62256090;rs7638170;rs7615581;rs74761912;rs62256096;rs62256097;rs62256100;rs62256101;rs7618327;rs62256102	NA
2	7:127360001-127400000	7:127400001-127440000	3.19954e-63	HiC	GSE87112	IMR90	intra	rs73234893;rs73234894;rs73234895	NA
2	7:127360001-127400000	7:127440001-127480000	2.36053e-101	HiC	GSE87112	IMR90	intra	rs73234893;rs73234894;rs73234895	NA
2	7:127360001-127400000	7:127480001-127520000	2.16398e-99	HiC	GSE87112	IMR90	intra	rs73234893;rs73234894;rs73234895	NA
2	7:127360001-127400000	7:127520001-127560000	1.6064e-113	HiC	GSE87112	IMR90	intra	rs73234893;rs73234894;rs73234895	NA
2	7:127360001-127400000	7:127560001-127600000	9.07489e-108	HiC	GSE87112	IMR90	intra	rs73234893;rs73234894;rs73234895	NA
2	7:127360001-127400000	7:127600001-127640000	1.32565e-250	HiC	GSE87112	IMR90	intra	rs73234893;rs73234894;rs73234895	NA
2	7:127360001-127400000	7:127640001-127680000	2.88756e-86	HiC	GSE87112	IMR90	intra	rs73234893;rs73234894;rs73234895	ENSG00000128594
2	7:127360001-127400000	7:127680001-127720000	6.84466e-148	HiC	GSE87112	IMR90	intra	rs73234893;rs73234894;rs73234895	NA
2	7:127360001-127400000	7:127720001-127760000	6.33334e-45	HiC	GSE87112	IMR90	intra	rs73234893;rs73234894;rs73234895	NA
2	7:127360001-127400000	7:127760001-127800000	9.86648e-37	HiC	GSE87112	IMR90	intra	rs73234893;rs73234894;rs73234895	NA
2	7:127360001-127400000	7:127800001-127840000	2.88738e-21	HiC	GSE87112	IMR90	intra	rs73234893;rs73234894;rs73234895	NA
2	7:127360001-127400000	7:127840001-127880000	1.27187e-97	HiC	GSE87112	IMR90	intra	rs73234893;rs73234894;rs73234895	NA
2	7:127360001-127400000	7:127880001-127920000	5.60222e-24	HiC	GSE87112	IMR90	intra	rs73234893;rs73234894;rs73234895	ENSG00000174697
2	7:127360001-127400000	7:127960001-128000000	4.33042e-35	HiC	GSE87112	IMR90	intra	rs73234893;rs73234894;rs73234895	ENSG00000106344
2	7:127400001-127440000	7:127440001-127480000	4.62509e-92	HiC	GSE87112	IMR90	intra	rs73236513	NA
2	7:127400001-127440000	7:127480001-127520000	2.67967e-28	HiC	GSE87112	IMR90	intra	rs73236513	NA
2	7:127400001-127440000	7:127520001-127560000	6.63964e-44	HiC	GSE87112	IMR90	intra	rs73236513	NA
2	7:127400001-127440000	7:127560001-127600000	4.00872e-39	HiC	GSE87112	IMR90	intra	rs73236513	NA
2	7:127400001-127440000	7:127600001-127640000	1.00979e-103	HiC	GSE87112	IMR90	intra	rs73236513	NA
2	7:127400001-127440000	7:127640001-127680000	1.29772e-39	HiC	GSE87112	IMR90	intra	rs73236513	ENSG00000128594
2	7:127400001-127440000	7:127680001-127720000	2.06875e-102	HiC	GSE87112	IMR90	intra	rs73236513	NA
2	7:127400001-127440000	7:127760001-127800000	4.54565e-16	HiC	GSE87112	IMR90	intra	rs73236513	NA
2	7:127400001-127440000	7:127800001-127840000	3.41613e-10	HiC	GSE87112	IMR90	intra	rs73236513	NA
2	7:127400001-127440000	7:127840001-127880000	7.49755e-53	HiC	GSE87112	IMR90	intra	rs73236513	NA
2	7:127400001-127440000	7:127880001-127920000	2.8501e-08	HiC	GSE87112	IMR90	intra	rs73236513	ENSG00000174697
2	7:127520001-127560000	7:127560001-127600000	8.97827e-67	HiC	GSE87112	IMR90	intra	rs73232947	NA
2	7:127520001-127560000	7:127600001-127640000	6.6662e-171	HiC	GSE87112	IMR90	intra	rs73232947	NA
2	7:127520001-127560000	7:127640001-127680000	7.53969e-73	HiC	GSE87112	IMR90	intra	rs73232947	ENSG00000128594
2	7:127520001-127560000	7:127680001-127720000	2.9196e-101	HiC	GSE87112	IMR90	intra	rs73232947	NA
2	7:127520001-127560000	7:127720001-127760000	6.91144e-12	HiC	GSE87112	IMR90	intra	rs73232947	NA
2	7:127520001-127560000	7:127800001-127840000	3.89774e-07	HiC	GSE87112	IMR90	intra	rs73232947	NA
2	7:127520001-127560000	7:127840001-127880000	1.13839e-59	HiC	GSE87112	IMR90	intra	rs73232947	NA
2	7:127520001-127560000	7:127880001-127920000	2.79067e-09	HiC	GSE87112	IMR90	intra	rs73232947	ENSG00000174697
2	7:127520001-127560000	7:127960001-128000000	1.66164e-09	HiC	GSE87112	IMR90	intra	rs73232947	ENSG00000106344
2	7:127560001-127600000	7:127600001-127640000	2.25629e-135	HiC	GSE87112	IMR90	intra	rs73232965	NA
2	7:127560001-127600000	7:127640001-127680000	2.88517e-40	HiC	GSE87112	IMR90	intra	rs73232965	ENSG00000128594
2	7:127560001-127600000	7:127680001-127720000	3.8263e-69	HiC	GSE87112	IMR90	intra	rs73232965	NA
2	7:127560001-127600000	7:127840001-127880000	1.06579e-48	HiC	GSE87112	IMR90	intra	rs73232965	NA
2	7:127560001-127600000	7:127960001-128000000	5.55939e-15	HiC	GSE87112	IMR90	intra	rs73232965	ENSG00000106344
2	7:127640001-127680000	7:127680001-127720000	4.17322e-95	HiC	GSE87112	IMR90	intra	rs79520962	NA
2	7:127640001-127680000	7:127840001-127880000	2.56256e-35	HiC	GSE87112	IMR90	intra	rs79520962	NA
2	7:127680001-127720000	7:127720001-127760000	6.53891e-77	HiC	GSE87112	IMR90	intra	rs75725424	NA
2	7:127680001-127720000	7:127760001-127800000	1.65683e-37	HiC	GSE87112	IMR90	intra	rs75725424	NA
2	7:127680001-127720000	7:127800001-127840000	1.23222e-18	HiC	GSE87112	IMR90	intra	rs75725424	NA
2	7:127680001-127720000	7:127840001-127880000	3.0702e-126	HiC	GSE87112	IMR90	intra	rs75725424	NA
2	7:127680001-127720000	7:127880001-127920000	1.64386e-24	HiC	GSE87112	IMR90	intra	rs75725424	ENSG00000174697
2	7:127680001-127720000	7:127960001-128000000	2.31336e-32	HiC	GSE87112	IMR90	intra	rs75725424	ENSG00000106344
2	7:127760001-127800000	7:127800001-127840000	2.64923e-16	HiC	GSE87112	IMR90	intra	rs73239721;rs73239723	NA
2	7:127760001-127800000	7:127840001-127880000	3.94793e-61	HiC	GSE87112	IMR90	intra	rs73239721;rs73239723	NA
2	7:127760001-127800000	7:127880001-127920000	1.68371e-10	HiC	GSE87112	IMR90	intra	rs73239721;rs73239723	ENSG00000174697
2	7:127760001-127800000	7:127960001-128000000	4.05433e-07	HiC	GSE87112	IMR90	intra	rs73239721;rs73239723	ENSG00000106344
2	7:127360001-127400000	7:127240001-127280000	5.93665e-19	HiC	GSE87112	IMR90	intra	rs73234893;rs73234894;rs73234895	ENSG00000106331
2	7:127360001-127400000	7:127320001-127360000	3.83969e-36	HiC	GSE87112	IMR90	intra	rs73234893;rs73234894;rs73234895	NA
2	7:127400001-127440000	7:127240001-127280000	7.1237e-11	HiC	GSE87112	IMR90	intra	rs73236513	ENSG00000106331
2	7:127400001-127440000	7:127320001-127360000	8.56178e-12	HiC	GSE87112	IMR90	intra	rs73236513	NA
2	7:127400001-127440000	7:127360001-127400000	3.19954e-63	HiC	GSE87112	IMR90	intra	rs73236513	NA
2	7:127520001-127560000	7:127240001-127280000	5.59262e-16	HiC	GSE87112	IMR90	intra	rs73232947	ENSG00000106331
2	7:127520001-127560000	7:127320001-127360000	8.79961e-36	HiC	GSE87112	IMR90	intra	rs73232947	NA
2	7:127520001-127560000	7:127360001-127400000	1.6064e-113	HiC	GSE87112	IMR90	intra	rs73232947	NA
2	7:127520001-127560000	7:127400001-127440000	6.63964e-44	HiC	GSE87112	IMR90	intra	rs73232947	NA
2	7:127520001-127560000	7:127440001-127480000	1.01949e-94	HiC	GSE87112	IMR90	intra	rs73232947	NA
2	7:127520001-127560000	7:127480001-127520000	3.86877e-83	HiC	GSE87112	IMR90	intra	rs73232947	NA
2	7:127560001-127600000	7:127200001-127240000	4.59031e-08	HiC	GSE87112	IMR90	intra	rs73232965	ENSG00000179562:ENSG00000004059:ENSG00000106328
2	7:127560001-127600000	7:127240001-127280000	1.14178e-13	HiC	GSE87112	IMR90	intra	rs73232965	ENSG00000106331
2	7:127560001-127600000	7:127320001-127360000	3.8881e-41	HiC	GSE87112	IMR90	intra	rs73232965	NA
2	7:127560001-127600000	7:127360001-127400000	9.07489e-108	HiC	GSE87112	IMR90	intra	rs73232965	NA
2	7:127560001-127600000	7:127400001-127440000	4.00872e-39	HiC	GSE87112	IMR90	intra	rs73232965	NA
2	7:127560001-127600000	7:127440001-127480000	4.05193e-82	HiC	GSE87112	IMR90	intra	rs73232965	NA
2	7:127560001-127600000	7:127480001-127520000	2.10631e-65	HiC	GSE87112	IMR90	intra	rs73232965	NA
2	7:127560001-127600000	7:127520001-127560000	8.97827e-67	HiC	GSE87112	IMR90	intra	rs73232965	NA
2	7:127640001-127680000	7:127240001-127280000	3.38086e-25	HiC	GSE87112	IMR90	intra	rs79520962	ENSG00000106331
2	7:127640001-127680000	7:127320001-127360000	6.67893e-46	HiC	GSE87112	IMR90	intra	rs79520962	NA
2	7:127640001-127680000	7:127360001-127400000	2.88756e-86	HiC	GSE87112	IMR90	intra	rs79520962	NA
2	7:127640001-127680000	7:127400001-127440000	1.29772e-39	HiC	GSE87112	IMR90	intra	rs79520962	NA
2	7:127640001-127680000	7:127440001-127480000	5.34919e-65	HiC	GSE87112	IMR90	intra	rs79520962	NA
2	7:127640001-127680000	7:127480001-127520000	5.99301e-62	HiC	GSE87112	IMR90	intra	rs79520962	NA
2	7:127640001-127680000	7:127520001-127560000	7.53969e-73	HiC	GSE87112	IMR90	intra	rs79520962	NA
2	7:127640001-127680000	7:127560001-127600000	2.88517e-40	HiC	GSE87112	IMR90	intra	rs79520962	NA
2	7:127640001-127680000	7:127600001-127640000	3.03757e-154	HiC	GSE87112	IMR90	intra	rs79520962	NA
2	7:127680001-127720000	7:127120001-127160000	1.28673e-14	HiC	GSE87112	IMR90	intra	rs75725424	NA
2	7:127680001-127720000	7:127200001-127240000	7.91829e-20	HiC	GSE87112	IMR90	intra	rs75725424	ENSG00000179562:ENSG00000004059:ENSG00000106328
2	7:127680001-127720000	7:127240001-127280000	2.99787e-91	HiC	GSE87112	IMR90	intra	rs75725424	ENSG00000106331
2	7:127680001-127720000	7:127280001-127320000	2.05163e-21	HiC	GSE87112	IMR90	intra	rs75725424	ENSG00000197157
2	7:127680001-127720000	7:127320001-127360000	8.52489e-106	HiC	GSE87112	IMR90	intra	rs75725424	NA
2	7:127680001-127720000	7:127360001-127400000	6.84466e-148	HiC	GSE87112	IMR90	intra	rs75725424	NA
2	7:127680001-127720000	7:127400001-127440000	2.06875e-102	HiC	GSE87112	IMR90	intra	rs75725424	NA
2	7:127680001-127720000	7:127440001-127480000	3.77479e-128	HiC	GSE87112	IMR90	intra	rs75725424	NA
2	7:127680001-127720000	7:127480001-127520000	1.57367e-92	HiC	GSE87112	IMR90	intra	rs75725424	NA
2	7:127680001-127720000	7:127520001-127560000	2.9196e-101	HiC	GSE87112	IMR90	intra	rs75725424	NA
2	7:127680001-127720000	7:127560001-127600000	3.8263e-69	HiC	GSE87112	IMR90	intra	rs75725424	NA
2	7:127680001-127720000	7:127600001-127640000	2.93102e-166	HiC	GSE87112	IMR90	intra	rs75725424	NA
2	7:127680001-127720000	7:127640001-127680000	4.17322e-95	HiC	GSE87112	IMR90	intra	rs75725424	ENSG00000128594
2	7:127760001-127800000	7:127120001-127160000	7.82146e-10	HiC	GSE87112	IMR90	intra	rs73239721;rs73239723	NA
2	7:127760001-127800000	7:127240001-127280000	5.9689e-35	HiC	GSE87112	IMR90	intra	rs73239721;rs73239723	ENSG00000106331
2	7:127760001-127800000	7:127320001-127360000	5.08223e-33	HiC	GSE87112	IMR90	intra	rs73239721;rs73239723	NA
2	7:127760001-127800000	7:127360001-127400000	9.86648e-37	HiC	GSE87112	IMR90	intra	rs73239721;rs73239723	NA
2	7:127760001-127800000	7:127400001-127440000	4.54565e-16	HiC	GSE87112	IMR90	intra	rs73239721;rs73239723	NA
2	7:127760001-127800000	7:127440001-127480000	6.19438e-33	HiC	GSE87112	IMR90	intra	rs73239721;rs73239723	NA
2	7:127760001-127800000	7:127480001-127520000	3.11516e-10	HiC	GSE87112	IMR90	intra	rs73239721;rs73239723	NA
2	7:127760001-127800000	7:127600001-127640000	6.71308e-25	HiC	GSE87112	IMR90	intra	rs73239721;rs73239723	NA
2	7:127760001-127800000	7:127680001-127720000	1.65683e-37	HiC	GSE87112	IMR90	intra	rs73239721;rs73239723	NA
1	3:54280001-54320000	3:56240001-56280000	1.38303e-07	HiC	GSE87112	Left_Ventricle	intra	rs4257583;rs4257584;rs56923681;rs67492509;rs62253171;rs11710270;rs11130409;rs62253193;rs7624800;rs61446413;rs112587347;rs4928031;rs62253199	NA
1	3:54360001-54400000	3:55280001-55320000	3.39062e-10	HiC	GSE87112	Left_Ventricle	intra	rs62256088;rs62256090;rs7638170;rs7615581;rs74761912;rs62256096;rs62256097;rs62256100;rs62256101;rs7618327;rs62256102	NA
1	3:54360001-54400000	3:54000001-54040000	7.05516e-10	HiC	GSE87112	Left_Ventricle	intra	rs62256088;rs62256090;rs7638170;rs7615581;rs74761912;rs62256096;rs62256097;rs62256100;rs62256101;rs7618327;rs62256102	NA
1	3:54360001-54400000	3:54120001-54160000	1.74122e-08	HiC	GSE87112	Left_Ventricle	intra	rs62256088;rs62256090;rs7638170;rs7615581;rs74761912;rs62256096;rs62256097;rs62256100;rs62256101;rs7618327;rs62256102	ENSG00000157445
1	3:54360001-54400000	3:54160001-54200000	1.67251e-08	HiC	GSE87112	Left_Ventricle	intra	rs62256088;rs62256090;rs7638170;rs7615581;rs74761912;rs62256096;rs62256097;rs62256100;rs62256101;rs7618327;rs62256102	NA
1	3:54360001-54400000	3:54200001-54240000	2.1249e-08	HiC	GSE87112	Left_Ventricle	intra	rs62256088;rs62256090;rs7638170;rs7615581;rs74761912;rs62256096;rs62256097;rs62256100;rs62256101;rs7618327;rs62256102	NA
1	3:54360001-54400000	3:54240001-54280000	1.20699e-08	HiC	GSE87112	Left_Ventricle	intra	rs62256088;rs62256090;rs7638170;rs7615581;rs74761912;rs62256096;rs62256097;rs62256100;rs62256101;rs7618327;rs62256102	NA
2	7:127360001-127400000	7:127440001-127480000	1.32097e-12	HiC	GSE87112	Left_Ventricle	intra	rs73234893;rs73234894;rs73234895	NA
2	7:127360001-127400000	7:127520001-127560000	4.55027e-09	HiC	GSE87112	Left_Ventricle	intra	rs73234893;rs73234894;rs73234895	NA
2	7:127360001-127400000	7:127600001-127640000	4.90795e-44	HiC	GSE87112	Left_Ventricle	intra	rs73234893;rs73234894;rs73234895	NA
2	7:127360001-127400000	7:127640001-127680000	4.67854e-08	HiC	GSE87112	Left_Ventricle	intra	rs73234893;rs73234894;rs73234895	ENSG00000128594
2	7:127360001-127400000	7:127680001-127720000	7.27946e-36	HiC	GSE87112	Left_Ventricle	intra	rs73234893;rs73234894;rs73234895	NA
2	7:127360001-127400000	7:127760001-127800000	6.94973e-09	HiC	GSE87112	Left_Ventricle	intra	rs73234893;rs73234894;rs73234895	NA
2	7:127360001-127400000	7:127840001-127880000	4.0952e-21	HiC	GSE87112	Left_Ventricle	intra	rs73234893;rs73234894;rs73234895	NA
2	7:127520001-127560000	7:127600001-127640000	2.39062e-19	HiC	GSE87112	Left_Ventricle	intra	rs73232947	NA
2	7:127520001-127560000	7:127680001-127720000	4.53758e-15	HiC	GSE87112	Left_Ventricle	intra	rs73232947	NA
2	7:127520001-127560000	7:127840001-127880000	1.9073e-16	HiC	GSE87112	Left_Ventricle	intra	rs73232947	NA
2	7:127560001-127600000	7:127600001-127640000	2.48219e-15	HiC	GSE87112	Left_Ventricle	intra	rs73232965	NA
2	7:127640001-127680000	7:127680001-127720000	1.20275e-10	HiC	GSE87112	Left_Ventricle	intra	rs79520962	NA
2	7:127680001-127720000	7:127840001-127880000	1.88799e-13	HiC	GSE87112	Left_Ventricle	intra	rs75725424	NA
2	7:127520001-127560000	7:127360001-127400000	4.55027e-09	HiC	GSE87112	Left_Ventricle	intra	rs73232947	NA
2	7:127640001-127680000	7:127320001-127360000	1.76349e-14	HiC	GSE87112	Left_Ventricle	intra	rs79520962	NA
2	7:127640001-127680000	7:127360001-127400000	4.67854e-08	HiC	GSE87112	Left_Ventricle	intra	rs79520962	NA
2	7:127640001-127680000	7:127600001-127640000	3.43696e-13	HiC	GSE87112	Left_Ventricle	intra	rs79520962	NA
2	7:127680001-127720000	7:127240001-127280000	3.24846e-11	HiC	GSE87112	Left_Ventricle	intra	rs75725424	ENSG00000106331
2	7:127680001-127720000	7:127320001-127360000	1.10729e-11	HiC	GSE87112	Left_Ventricle	intra	rs75725424	NA
2	7:127680001-127720000	7:127360001-127400000	7.27946e-36	HiC	GSE87112	Left_Ventricle	intra	rs75725424	NA
2	7:127680001-127720000	7:127440001-127480000	1.97239e-25	HiC	GSE87112	Left_Ventricle	intra	rs75725424	NA
2	7:127680001-127720000	7:127520001-127560000	4.53758e-15	HiC	GSE87112	Left_Ventricle	intra	rs75725424	NA
2	7:127680001-127720000	7:127600001-127640000	1.19916e-15	HiC	GSE87112	Left_Ventricle	intra	rs75725424	NA
2	7:127680001-127720000	7:127640001-127680000	1.20275e-10	HiC	GSE87112	Left_Ventricle	intra	rs75725424	ENSG00000128594
2	7:127760001-127800000	7:127360001-127400000	6.94973e-09	HiC	GSE87112	Left_Ventricle	intra	rs73239721;rs73239723	NA
2	7:127760001-127800000	7:127440001-127480000	1.29773e-12	HiC	GSE87112	Left_Ventricle	intra	rs73239721;rs73239723	NA
2	7:127360001-127400000	7:127600001-127640000	4.43111e-07	HiC	GSE87112	GM12878	intra	rs73234893;rs73234894;rs73234895	NA
2	7:127360001-127400000	7:127840001-127880000	5.9531e-07	HiC	GSE87112	GM12878	intra	rs73234893;rs73234894;rs73234895	NA
2	7:127560001-127600000	7:127600001-127640000	3.54966e-07	HiC	GSE87112	GM12878	intra	rs73232965	NA
2	7:127520001-127560000	7:127440001-127480000	1.17523e-08	HiC	GSE87112	GM12878	intra	rs73232947	NA
2	7:127680001-127720000	7:127320001-127360000	3.12745e-12	HiC	GSE87112	GM12878	intra	rs75725424	NA
2	7:127680001-127720000	7:127440001-127480000	2.88797e-09	HiC	GSE87112	GM12878	intra	rs75725424	NA
2	7:127680001-127720000	7:127600001-127640000	6.81676e-10	HiC	GSE87112	GM12878	intra	rs75725424	NA
1	3:54280001-54320000	3:55960001-56000000	9.80708e-08	HiC	GSE87112	Trophoblast-like_Cell	intra	rs4257583;rs4257584;rs56923681;rs67492509;rs62253171;rs11710270;rs11130409;rs62253193;rs7624800;rs61446413;rs112587347;rs4928031;rs62253199	NA
1	3:54280001-54320000	3:56120001-56160000	5.14823e-07	HiC	GSE87112	Trophoblast-like_Cell	intra	rs4257583;rs4257584;rs56923681;rs67492509;rs62253171;rs11710270;rs11130409;rs62253193;rs7624800;rs61446413;rs112587347;rs4928031;rs62253199	NA
1	3:54360001-54400000	3:54400001-54440000	1.52635e-09	HiC	GSE87112	Trophoblast-like_Cell	intra	rs62256088;rs62256090;rs7638170;rs7615581;rs74761912;rs62256096;rs62256097;rs62256100;rs62256101;rs7618327;rs62256102	NA
1	3:54360001-54400000	3:54760001-54800000	3.49296e-07	HiC	GSE87112	Trophoblast-like_Cell	intra	rs62256088;rs62256090;rs7638170;rs7615581;rs74761912;rs62256096;rs62256097;rs62256100;rs62256101;rs7618327;rs62256102	NA
1	3:54360001-54400000	3:55360001-55400000	7.54335e-10	HiC	GSE87112	Trophoblast-like_Cell	intra	rs62256088;rs62256090;rs7638170;rs7615581;rs74761912;rs62256096;rs62256097;rs62256100;rs62256101;rs7618327;rs62256102	NA
1	3:54360001-54400000	3:55480001-55520000	3.63611e-12	HiC	GSE87112	Trophoblast-like_Cell	intra	rs62256088;rs62256090;rs7638170;rs7615581;rs74761912;rs62256096;rs62256097;rs62256100;rs62256101;rs7618327;rs62256102	NA
1	3:54360001-54400000	3:55760001-55800000	2.53262e-10	HiC	GSE87112	Trophoblast-like_Cell	intra	rs62256088;rs62256090;rs7638170;rs7615581;rs74761912;rs62256096;rs62256097;rs62256100;rs62256101;rs7618327;rs62256102	NA
1	3:54360001-54400000	3:55920001-55960000	3.25862e-10	HiC	GSE87112	Trophoblast-like_Cell	intra	rs62256088;rs62256090;rs7638170;rs7615581;rs74761912;rs62256096;rs62256097;rs62256100;rs62256101;rs7618327;rs62256102	NA
1	3:54360001-54400000	3:55960001-56000000	1.93751e-12	HiC	GSE87112	Trophoblast-like_Cell	intra	rs62256088;rs62256090;rs7638170;rs7615581;rs74761912;rs62256096;rs62256097;rs62256100;rs62256101;rs7618327;rs62256102	NA
1	3:54360001-54400000	3:56000001-56040000	1.82079e-07	HiC	GSE87112	Trophoblast-like_Cell	intra	rs62256088;rs62256090;rs7638170;rs7615581;rs74761912;rs62256096;rs62256097;rs62256100;rs62256101;rs7618327;rs62256102	NA
1	3:54360001-54400000	3:56240001-56280000	3.33287e-10	HiC	GSE87112	Trophoblast-like_Cell	intra	rs62256088;rs62256090;rs7638170;rs7615581;rs74761912;rs62256096;rs62256097;rs62256100;rs62256101;rs7618327;rs62256102	NA
1	3:54360001-54400000	3:56280001-56320000	7.80023e-07	HiC	GSE87112	Trophoblast-like_Cell	intra	rs62256088;rs62256090;rs7638170;rs7615581;rs74761912;rs62256096;rs62256097;rs62256100;rs62256101;rs7618327;rs62256102	NA
1	3:54360001-54400000	3:56400001-56440000	1.91804e-10	HiC	GSE87112	Trophoblast-like_Cell	intra	rs62256088;rs62256090;rs7638170;rs7615581;rs74761912;rs62256096;rs62256097;rs62256100;rs62256101;rs7618327;rs62256102	NA
1	3:54360001-54400000	3:53880001-53920000	7.64551e-09	HiC	GSE87112	Trophoblast-like_Cell	intra	rs62256088;rs62256090;rs7638170;rs7615581;rs74761912;rs62256096;rs62256097;rs62256100;rs62256101;rs7618327;rs62256102	ENSG00000016391:ENSG00000056736:ENSG00000113812
1	3:54360001-54400000	3:53960001-54000000	3.73686e-08	HiC	GSE87112	Trophoblast-like_Cell	intra	rs62256088;rs62256090;rs7638170;rs7615581;rs74761912;rs62256096;rs62256097;rs62256100;rs62256101;rs7618327;rs62256102	NA
1	3:54360001-54400000	3:54000001-54040000	3.29391e-17	HiC	GSE87112	Trophoblast-like_Cell	intra	rs62256088;rs62256090;rs7638170;rs7615581;rs74761912;rs62256096;rs62256097;rs62256100;rs62256101;rs7618327;rs62256102	NA
1	3:54360001-54400000	3:54040001-54080000	2.50476e-09	HiC	GSE87112	Trophoblast-like_Cell	intra	rs62256088;rs62256090;rs7638170;rs7615581;rs74761912;rs62256096;rs62256097;rs62256100;rs62256101;rs7618327;rs62256102	NA
1	3:54360001-54400000	3:54080001-54120000	2.1224e-20	HiC	GSE87112	Trophoblast-like_Cell	intra	rs62256088;rs62256090;rs7638170;rs7615581;rs74761912;rs62256096;rs62256097;rs62256100;rs62256101;rs7618327;rs62256102	NA
1	3:54360001-54400000	3:54120001-54160000	1.41555e-16	HiC	GSE87112	Trophoblast-like_Cell	intra	rs62256088;rs62256090;rs7638170;rs7615581;rs74761912;rs62256096;rs62256097;rs62256100;rs62256101;rs7618327;rs62256102	ENSG00000157445
1	3:54360001-54400000	3:54160001-54200000	6.46086e-17	HiC	GSE87112	Trophoblast-like_Cell	intra	rs62256088;rs62256090;rs7638170;rs7615581;rs74761912;rs62256096;rs62256097;rs62256100;rs62256101;rs7618327;rs62256102	NA
1	3:54360001-54400000	3:54200001-54240000	2.23702e-20	HiC	GSE87112	Trophoblast-like_Cell	intra	rs62256088;rs62256090;rs7638170;rs7615581;rs74761912;rs62256096;rs62256097;rs62256100;rs62256101;rs7618327;rs62256102	NA
2	7:127360001-127400000	7:127440001-127480000	3.73212e-31	HiC	GSE87112	Trophoblast-like_Cell	intra	rs73234893;rs73234894;rs73234895	NA
2	7:127360001-127400000	7:127480001-127520000	1.99564e-23	HiC	GSE87112	Trophoblast-like_Cell	intra	rs73234893;rs73234894;rs73234895	NA
2	7:127360001-127400000	7:127520001-127560000	7.78004e-18	HiC	GSE87112	Trophoblast-like_Cell	intra	rs73234893;rs73234894;rs73234895	NA
2	7:127360001-127400000	7:127560001-127600000	6.58707e-12	HiC	GSE87112	Trophoblast-like_Cell	intra	rs73234893;rs73234894;rs73234895	NA
2	7:127360001-127400000	7:127600001-127640000	5.28653e-55	HiC	GSE87112	Trophoblast-like_Cell	intra	rs73234893;rs73234894;rs73234895	NA
2	7:127360001-127400000	7:127640001-127680000	1.04089e-17	HiC	GSE87112	Trophoblast-like_Cell	intra	rs73234893;rs73234894;rs73234895	ENSG00000128594
2	7:127360001-127400000	7:127680001-127720000	8.26857e-42	HiC	GSE87112	Trophoblast-like_Cell	intra	rs73234893;rs73234894;rs73234895	NA
2	7:127360001-127400000	7:127720001-127760000	1.56986e-08	HiC	GSE87112	Trophoblast-like_Cell	intra	rs73234893;rs73234894;rs73234895	NA
2	7:127360001-127400000	7:127760001-127800000	2.89646e-11	HiC	GSE87112	Trophoblast-like_Cell	intra	rs73234893;rs73234894;rs73234895	NA
2	7:127360001-127400000	7:127840001-127880000	1.78465e-23	HiC	GSE87112	Trophoblast-like_Cell	intra	rs73234893;rs73234894;rs73234895	NA
2	7:127360001-127400000	7:127960001-128000000	5.38984e-10	HiC	GSE87112	Trophoblast-like_Cell	intra	rs73234893;rs73234894;rs73234895	ENSG00000106344
2	7:127400001-127440000	7:127440001-127480000	3.72356e-12	HiC	GSE87112	Trophoblast-like_Cell	intra	rs73236513	NA
2	7:127400001-127440000	7:127520001-127560000	3.03226e-07	HiC	GSE87112	Trophoblast-like_Cell	intra	rs73236513	NA
2	7:127400001-127440000	7:127560001-127600000	3.85647e-07	HiC	GSE87112	Trophoblast-like_Cell	intra	rs73236513	NA
2	7:127400001-127440000	7:127600001-127640000	8.11302e-26	HiC	GSE87112	Trophoblast-like_Cell	intra	rs73236513	NA
2	7:127400001-127440000	7:127640001-127680000	6.67373e-07	HiC	GSE87112	Trophoblast-like_Cell	intra	rs73236513	ENSG00000128594
2	7:127400001-127440000	7:127680001-127720000	4.44973e-19	HiC	GSE87112	Trophoblast-like_Cell	intra	rs73236513	NA
2	7:127400001-127440000	7:127840001-127880000	9.63191e-15	HiC	GSE87112	Trophoblast-like_Cell	intra	rs73236513	NA
2	7:127520001-127560000	7:127560001-127600000	2.28941e-07	HiC	GSE87112	Trophoblast-like_Cell	intra	rs73232947	NA
2	7:127520001-127560000	7:127600001-127640000	1.07833e-40	HiC	GSE87112	Trophoblast-like_Cell	intra	rs73232947	NA
2	7:127520001-127560000	7:127640001-127680000	1.10232e-14	HiC	GSE87112	Trophoblast-like_Cell	intra	rs73232947	ENSG00000128594
2	7:127520001-127560000	7:127680001-127720000	1.14409e-16	HiC	GSE87112	Trophoblast-like_Cell	intra	rs73232947	NA
2	7:127520001-127560000	7:127840001-127880000	2.17781e-09	HiC	GSE87112	Trophoblast-like_Cell	intra	rs73232947	NA
2	7:127560001-127600000	7:127600001-127640000	6.49115e-35	HiC	GSE87112	Trophoblast-like_Cell	intra	rs73232965	NA
2	7:127560001-127600000	7:127680001-127720000	5.19259e-14	HiC	GSE87112	Trophoblast-like_Cell	intra	rs73232965	NA
2	7:127560001-127600000	7:127840001-127880000	5.2065e-09	HiC	GSE87112	Trophoblast-like_Cell	intra	rs73232965	NA
2	7:127640001-127680000	7:127680001-127720000	5.96882e-21	HiC	GSE87112	Trophoblast-like_Cell	intra	rs79520962	NA
2	7:127640001-127680000	7:127840001-127880000	2.92585e-15	HiC	GSE87112	Trophoblast-like_Cell	intra	rs79520962	NA
2	7:127640001-127680000	7:127960001-128000000	9.82863e-07	HiC	GSE87112	Trophoblast-like_Cell	intra	rs79520962	ENSG00000106344
2	7:127680001-127720000	7:127760001-127800000	3.39868e-12	HiC	GSE87112	Trophoblast-like_Cell	intra	rs75725424	NA
2	7:127680001-127720000	7:127840001-127880000	5.63772e-49	HiC	GSE87112	Trophoblast-like_Cell	intra	rs75725424	NA
2	7:127680001-127720000	7:127880001-127920000	2.73115e-08	HiC	GSE87112	Trophoblast-like_Cell	intra	rs75725424	ENSG00000174697
2	7:127680001-127720000	7:127960001-128000000	6.67578e-12	HiC	GSE87112	Trophoblast-like_Cell	intra	rs75725424	ENSG00000106344
2	7:127760001-127800000	7:127840001-127880000	1.38126e-15	HiC	GSE87112	Trophoblast-like_Cell	intra	rs73239721;rs73239723	NA
2	7:127520001-127560000	7:127320001-127360000	1.84721e-16	HiC	GSE87112	Trophoblast-like_Cell	intra	rs73232947	NA
2	7:127520001-127560000	7:127360001-127400000	7.78004e-18	HiC	GSE87112	Trophoblast-like_Cell	intra	rs73232947	NA
2	7:127520001-127560000	7:127400001-127440000	3.03226e-07	HiC	GSE87112	Trophoblast-like_Cell	intra	rs73232947	NA
2	7:127520001-127560000	7:127440001-127480000	4.57685e-44	HiC	GSE87112	Trophoblast-like_Cell	intra	rs73232947	NA
2	7:127520001-127560000	7:127480001-127520000	6.77708e-12	HiC	GSE87112	Trophoblast-like_Cell	intra	rs73232947	NA
2	7:127560001-127600000	7:127320001-127360000	1.6904e-11	HiC	GSE87112	Trophoblast-like_Cell	intra	rs73232965	NA
2	7:127560001-127600000	7:127360001-127400000	6.58707e-12	HiC	GSE87112	Trophoblast-like_Cell	intra	rs73232965	NA
2	7:127560001-127600000	7:127400001-127440000	3.85647e-07	HiC	GSE87112	Trophoblast-like_Cell	intra	rs73232965	NA
2	7:127560001-127600000	7:127440001-127480000	8.77681e-22	HiC	GSE87112	Trophoblast-like_Cell	intra	rs73232965	NA
2	7:127560001-127600000	7:127520001-127560000	2.28941e-07	HiC	GSE87112	Trophoblast-like_Cell	intra	rs73232965	NA
2	7:127640001-127680000	7:127320001-127360000	5.18754e-08	HiC	GSE87112	Trophoblast-like_Cell	intra	rs79520962	NA
2	7:127640001-127680000	7:127360001-127400000	1.04089e-17	HiC	GSE87112	Trophoblast-like_Cell	intra	rs79520962	NA
2	7:127640001-127680000	7:127400001-127440000	6.67373e-07	HiC	GSE87112	Trophoblast-like_Cell	intra	rs79520962	NA
2	7:127640001-127680000	7:127440001-127480000	8.11302e-26	HiC	GSE87112	Trophoblast-like_Cell	intra	rs79520962	NA
2	7:127640001-127680000	7:127520001-127560000	1.10232e-14	HiC	GSE87112	Trophoblast-like_Cell	intra	rs79520962	NA
2	7:127640001-127680000	7:127600001-127640000	4.45228e-50	HiC	GSE87112	Trophoblast-like_Cell	intra	rs79520962	NA
2	7:127680001-127720000	7:127120001-127160000	1.34623e-07	HiC	GSE87112	Trophoblast-like_Cell	intra	rs75725424	NA
2	7:127680001-127720000	7:127240001-127280000	8.85699e-33	HiC	GSE87112	Trophoblast-like_Cell	intra	rs75725424	ENSG00000106331
2	7:127680001-127720000	7:127320001-127360000	1.06598e-40	HiC	GSE87112	Trophoblast-like_Cell	intra	rs75725424	NA
2	7:127680001-127720000	7:127360001-127400000	8.26857e-42	HiC	GSE87112	Trophoblast-like_Cell	intra	rs75725424	NA
2	7:127680001-127720000	7:127400001-127440000	4.44973e-19	HiC	GSE87112	Trophoblast-like_Cell	intra	rs75725424	NA
2	7:127680001-127720000	7:127440001-127480000	3.96885e-46	HiC	GSE87112	Trophoblast-like_Cell	intra	rs75725424	NA
2	7:127680001-127720000	7:127480001-127520000	2.81859e-17	HiC	GSE87112	Trophoblast-like_Cell	intra	rs75725424	NA
2	7:127680001-127720000	7:127520001-127560000	1.14409e-16	HiC	GSE87112	Trophoblast-like_Cell	intra	rs75725424	NA
2	7:127680001-127720000	7:127560001-127600000	5.19259e-14	HiC	GSE87112	Trophoblast-like_Cell	intra	rs75725424	NA
2	7:127680001-127720000	7:127600001-127640000	2.65128e-55	HiC	GSE87112	Trophoblast-like_Cell	intra	rs75725424	NA
2	7:127680001-127720000	7:127640001-127680000	5.96882e-21	HiC	GSE87112	Trophoblast-like_Cell	intra	rs75725424	ENSG00000128594
2	7:127760001-127800000	7:127240001-127280000	5.73059e-08	HiC	GSE87112	Trophoblast-like_Cell	intra	rs73239721;rs73239723	ENSG00000106331
2	7:127760001-127800000	7:127320001-127360000	2.21309e-13	HiC	GSE87112	Trophoblast-like_Cell	intra	rs73239721;rs73239723	NA
2	7:127760001-127800000	7:127360001-127400000	2.89646e-11	HiC	GSE87112	Trophoblast-like_Cell	intra	rs73239721;rs73239723	NA
2	7:127760001-127800000	7:127680001-127720000	3.39868e-12	HiC	GSE87112	Trophoblast-like_Cell	intra	rs73239721;rs73239723	NA
1	3:54280001-54320000	3:54360001-54400000	8.04589e-16	HiC	GSE87112	Mesendoderm	intra	rs4257583;rs4257584;rs56923681;rs67492509;rs62253171;rs11710270;rs11130409;rs62253193;rs7624800;rs61446413;rs112587347;rs4928031;rs62253199	NA
1	3:54280001-54320000	3:54400001-54440000	5.76644e-12	HiC	GSE87112	Mesendoderm	intra	rs4257583;rs4257584;rs56923681;rs67492509;rs62253171;rs11710270;rs11130409;rs62253193;rs7624800;rs61446413;rs112587347;rs4928031;rs62253199	NA
1	3:54320001-54360000	3:54360001-54400000	1.66456e-15	HiC	GSE87112	Mesendoderm	intra	rs6786823;rs199911304;rs62254114;rs62254115;rs62254150;rs575804118;rs62254158;rs62256087;rs76803373	NA
1	3:54360001-54400000	3:54400001-54440000	5.53703e-30	HiC	GSE87112	Mesendoderm	intra	rs62256088;rs62256090;rs7638170;rs7615581;rs74761912;rs62256096;rs62256097;rs62256100;rs62256101;rs7618327;rs62256102	NA
1	3:54360001-54400000	3:54600001-54640000	8.76531e-07	HiC	GSE87112	Mesendoderm	intra	rs62256088;rs62256090;rs7638170;rs7615581;rs74761912;rs62256096;rs62256097;rs62256100;rs62256101;rs7618327;rs62256102	NA
1	3:54360001-54400000	3:54800001-54840000	4.30696e-08	HiC	GSE87112	Mesendoderm	intra	rs62256088;rs62256090;rs7638170;rs7615581;rs74761912;rs62256096;rs62256097;rs62256100;rs62256101;rs7618327;rs62256102	NA
1	3:54360001-54400000	3:55280001-55320000	9.97981e-08	HiC	GSE87112	Mesendoderm	intra	rs62256088;rs62256090;rs7638170;rs7615581;rs74761912;rs62256096;rs62256097;rs62256100;rs62256101;rs7618327;rs62256102	NA
1	3:54360001-54400000	3:55360001-55400000	5.62842e-07	HiC	GSE87112	Mesendoderm	intra	rs62256088;rs62256090;rs7638170;rs7615581;rs74761912;rs62256096;rs62256097;rs62256100;rs62256101;rs7618327;rs62256102	NA
1	3:54360001-54400000	3:55800001-55840000	6.73764e-09	HiC	GSE87112	Mesendoderm	intra	rs62256088;rs62256090;rs7638170;rs7615581;rs74761912;rs62256096;rs62256097;rs62256100;rs62256101;rs7618327;rs62256102	NA
1	3:54360001-54400000	3:55840001-55880000	1.7659e-08	HiC	GSE87112	Mesendoderm	intra	rs62256088;rs62256090;rs7638170;rs7615581;rs74761912;rs62256096;rs62256097;rs62256100;rs62256101;rs7618327;rs62256102	NA
1	3:54360001-54400000	3:55960001-56000000	6.13766e-10	HiC	GSE87112	Mesendoderm	intra	rs62256088;rs62256090;rs7638170;rs7615581;rs74761912;rs62256096;rs62256097;rs62256100;rs62256101;rs7618327;rs62256102	NA
1	3:54280001-54320000	3:54000001-54040000	1.9121e-08	HiC	GSE87112	Mesendoderm	intra	rs4257583;rs4257584;rs56923681;rs67492509;rs62253171;rs11710270;rs11130409;rs62253193;rs7624800;rs61446413;rs112587347;rs4928031;rs62253199	NA
1	3:54280001-54320000	3:54080001-54120000	5.13701e-09	HiC	GSE87112	Mesendoderm	intra	rs4257583;rs4257584;rs56923681;rs67492509;rs62253171;rs11710270;rs11130409;rs62253193;rs7624800;rs61446413;rs112587347;rs4928031;rs62253199	NA
1	3:54280001-54320000	3:54160001-54200000	7.50027e-14	HiC	GSE87112	Mesendoderm	intra	rs4257583;rs4257584;rs56923681;rs67492509;rs62253171;rs11710270;rs11130409;rs62253193;rs7624800;rs61446413;rs112587347;rs4928031;rs62253199	NA
1	3:54280001-54320000	3:54200001-54240000	1.39151e-21	HiC	GSE87112	Mesendoderm	intra	rs4257583;rs4257584;rs56923681;rs67492509;rs62253171;rs11710270;rs11130409;rs62253193;rs7624800;rs61446413;rs112587347;rs4928031;rs62253199	NA
1	3:54320001-54360000	3:54000001-54040000	1.0516e-08	HiC	GSE87112	Mesendoderm	intra	rs6786823;rs199911304;rs62254114;rs62254115;rs62254150;rs575804118;rs62254158;rs62256087;rs76803373	NA
1	3:54320001-54360000	3:54080001-54120000	2.34742e-08	HiC	GSE87112	Mesendoderm	intra	rs6786823;rs199911304;rs62254114;rs62254115;rs62254150;rs575804118;rs62254158;rs62256087;rs76803373	NA
1	3:54320001-54360000	3:54160001-54200000	1.11723e-14	HiC	GSE87112	Mesendoderm	intra	rs6786823;rs199911304;rs62254114;rs62254115;rs62254150;rs575804118;rs62254158;rs62256087;rs76803373	NA
1	3:54320001-54360000	3:54200001-54240000	1.9743e-23	HiC	GSE87112	Mesendoderm	intra	rs6786823;rs199911304;rs62254114;rs62254115;rs62254150;rs575804118;rs62254158;rs62256087;rs76803373	NA
1	3:54360001-54400000	3:53480001-53520000	5.31896e-10	HiC	GSE87112	Mesendoderm	intra	rs62256088;rs62256090;rs7638170;rs7615581;rs74761912;rs62256096;rs62256097;rs62256100;rs62256101;rs7618327;rs62256102	NA
1	3:54360001-54400000	3:53680001-53720000	4.65024e-13	HiC	GSE87112	Mesendoderm	intra	rs62256088;rs62256090;rs7638170;rs7615581;rs74761912;rs62256096;rs62256097;rs62256100;rs62256101;rs7618327;rs62256102	NA
1	3:54360001-54400000	3:53880001-53920000	5.17288e-07	HiC	GSE87112	Mesendoderm	intra	rs62256088;rs62256090;rs7638170;rs7615581;rs74761912;rs62256096;rs62256097;rs62256100;rs62256101;rs7618327;rs62256102	ENSG00000016391:ENSG00000056736:ENSG00000113812
1	3:54360001-54400000	3:53960001-54000000	5.80363e-14	HiC	GSE87112	Mesendoderm	intra	rs62256088;rs62256090;rs7638170;rs7615581;rs74761912;rs62256096;rs62256097;rs62256100;rs62256101;rs7618327;rs62256102	NA
1	3:54360001-54400000	3:54000001-54040000	1.45658e-34	HiC	GSE87112	Mesendoderm	intra	rs62256088;rs62256090;rs7638170;rs7615581;rs74761912;rs62256096;rs62256097;rs62256100;rs62256101;rs7618327;rs62256102	NA
1	3:54360001-54400000	3:54040001-54080000	4.86146e-22	HiC	GSE87112	Mesendoderm	intra	rs62256088;rs62256090;rs7638170;rs7615581;rs74761912;rs62256096;rs62256097;rs62256100;rs62256101;rs7618327;rs62256102	NA
1	3:54360001-54400000	3:54080001-54120000	8.11028e-42	HiC	GSE87112	Mesendoderm	intra	rs62256088;rs62256090;rs7638170;rs7615581;rs74761912;rs62256096;rs62256097;rs62256100;rs62256101;rs7618327;rs62256102	NA
1	3:54360001-54400000	3:54120001-54160000	3.54001e-32	HiC	GSE87112	Mesendoderm	intra	rs62256088;rs62256090;rs7638170;rs7615581;rs74761912;rs62256096;rs62256097;rs62256100;rs62256101;rs7618327;rs62256102	ENSG00000157445
1	3:54360001-54400000	3:54160001-54200000	1.13483e-64	HiC	GSE87112	Mesendoderm	intra	rs62256088;rs62256090;rs7638170;rs7615581;rs74761912;rs62256096;rs62256097;rs62256100;rs62256101;rs7618327;rs62256102	NA
1	3:54360001-54400000	3:54200001-54240000	1.25077e-87	HiC	GSE87112	Mesendoderm	intra	rs62256088;rs62256090;rs7638170;rs7615581;rs74761912;rs62256096;rs62256097;rs62256100;rs62256101;rs7618327;rs62256102	NA
1	3:54360001-54400000	3:54240001-54280000	1.73091e-18	HiC	GSE87112	Mesendoderm	intra	rs62256088;rs62256090;rs7638170;rs7615581;rs74761912;rs62256096;rs62256097;rs62256100;rs62256101;rs7618327;rs62256102	NA
1	3:54360001-54400000	3:54280001-54320000	8.04589e-16	HiC	GSE87112	Mesendoderm	intra	rs62256088;rs62256090;rs7638170;rs7615581;rs74761912;rs62256096;rs62256097;rs62256100;rs62256101;rs7618327;rs62256102	NA
1	3:54360001-54400000	3:54320001-54360000	1.66456e-15	HiC	GSE87112	Mesendoderm	intra	rs62256088;rs62256090;rs7638170;rs7615581;rs74761912;rs62256096;rs62256097;rs62256100;rs62256101;rs7618327;rs62256102	NA
2	7:127360001-127400000	7:127400001-127440000	2.86697e-57	HiC	GSE87112	Mesendoderm	intra	rs73234893;rs73234894;rs73234895	NA
2	7:127360001-127400000	7:127440001-127480000	1.65142e-118	HiC	GSE87112	Mesendoderm	intra	rs73234893;rs73234894;rs73234895	NA
2	7:127360001-127400000	7:127480001-127520000	5.82084e-43	HiC	GSE87112	Mesendoderm	intra	rs73234893;rs73234894;rs73234895	NA
2	7:127360001-127400000	7:127520001-127560000	3.1211e-52	HiC	GSE87112	Mesendoderm	intra	rs73234893;rs73234894;rs73234895	NA
2	7:127360001-127400000	7:127560001-127600000	7.2369e-34	HiC	GSE87112	Mesendoderm	intra	rs73234893;rs73234894;rs73234895	NA
2	7:127360001-127400000	7:127600001-127640000	1.95799e-117	HiC	GSE87112	Mesendoderm	intra	rs73234893;rs73234894;rs73234895	NA
2	7:127360001-127400000	7:127640001-127680000	8.32367e-49	HiC	GSE87112	Mesendoderm	intra	rs73234893;rs73234894;rs73234895	ENSG00000128594
2	7:127360001-127400000	7:127680001-127720000	4.17192e-54	HiC	GSE87112	Mesendoderm	intra	rs73234893;rs73234894;rs73234895	NA
2	7:127360001-127400000	7:127760001-127800000	1.45422e-07	HiC	GSE87112	Mesendoderm	intra	rs73234893;rs73234894;rs73234895	NA
2	7:127360001-127400000	7:127840001-127880000	4.03892e-60	HiC	GSE87112	Mesendoderm	intra	rs73234893;rs73234894;rs73234895	NA
2	7:127360001-127400000	7:127960001-128000000	5.2646e-13	HiC	GSE87112	Mesendoderm	intra	rs73234893;rs73234894;rs73234895	ENSG00000106344
2	7:127400001-127440000	7:127440001-127480000	1.99666e-39	HiC	GSE87112	Mesendoderm	intra	rs73236513	NA
2	7:127400001-127440000	7:127520001-127560000	1.1084e-17	HiC	GSE87112	Mesendoderm	intra	rs73236513	NA
2	7:127400001-127440000	7:127560001-127600000	1.42435e-07	HiC	GSE87112	Mesendoderm	intra	rs73236513	NA
2	7:127400001-127440000	7:127600001-127640000	7.2369e-34	HiC	GSE87112	Mesendoderm	intra	rs73236513	NA
2	7:127400001-127440000	7:127640001-127680000	6.13533e-08	HiC	GSE87112	Mesendoderm	intra	rs73236513	ENSG00000128594
2	7:127400001-127440000	7:127680001-127720000	7.25789e-13	HiC	GSE87112	Mesendoderm	intra	rs73236513	NA
2	7:127400001-127440000	7:127840001-127880000	8.08592e-18	HiC	GSE87112	Mesendoderm	intra	rs73236513	NA
2	7:127520001-127560000	7:127560001-127600000	5.76783e-36	HiC	GSE87112	Mesendoderm	intra	rs73232947	NA
2	7:127520001-127560000	7:127600001-127640000	7.94074e-80	HiC	GSE87112	Mesendoderm	intra	rs73232947	NA
2	7:127520001-127560000	7:127640001-127680000	5.81895e-21	HiC	GSE87112	Mesendoderm	intra	rs73232947	ENSG00000128594
2	7:127520001-127560000	7:127680001-127720000	8.01248e-29	HiC	GSE87112	Mesendoderm	intra	rs73232947	NA
2	7:127520001-127560000	7:127840001-127880000	1.13834e-22	HiC	GSE87112	Mesendoderm	intra	rs73232947	NA
2	7:127560001-127600000	7:127600001-127640000	9.30707e-85	HiC	GSE87112	Mesendoderm	intra	rs73232965	NA
2	7:127560001-127600000	7:127640001-127680000	2.4994e-09	HiC	GSE87112	Mesendoderm	intra	rs73232965	ENSG00000128594
2	7:127560001-127600000	7:127680001-127720000	5.08849e-19	HiC	GSE87112	Mesendoderm	intra	rs73232965	NA
2	7:127560001-127600000	7:127840001-127880000	1.39854e-12	HiC	GSE87112	Mesendoderm	intra	rs73232965	NA
2	7:127640001-127680000	7:127680001-127720000	7.32135e-20	HiC	GSE87112	Mesendoderm	intra	rs79520962	NA
2	7:127640001-127680000	7:127840001-127880000	2.30872e-26	HiC	GSE87112	Mesendoderm	intra	rs79520962	NA
2	7:127680001-127720000	7:127720001-127760000	6.81462e-53	HiC	GSE87112	Mesendoderm	intra	rs75725424	NA
2	7:127680001-127720000	7:127760001-127800000	1.78966e-33	HiC	GSE87112	Mesendoderm	intra	rs75725424	NA
2	7:127680001-127720000	7:127800001-127840000	2.0202e-17	HiC	GSE87112	Mesendoderm	intra	rs75725424	NA
2	7:127680001-127720000	7:127840001-127880000	1.68685e-186	HiC	GSE87112	Mesendoderm	intra	rs75725424	NA
2	7:127680001-127720000	7:127880001-127920000	2.5588e-19	HiC	GSE87112	Mesendoderm	intra	rs75725424	ENSG00000174697
2	7:127680001-127720000	7:127960001-128000000	4.98256e-32	HiC	GSE87112	Mesendoderm	intra	rs75725424	ENSG00000106344
2	7:127760001-127800000	7:127840001-127880000	1.04567e-44	HiC	GSE87112	Mesendoderm	intra	rs73239721;rs73239723	NA
2	7:127360001-127400000	7:127320001-127360000	8.82202e-19	HiC	GSE87112	Mesendoderm	intra	rs73234893;rs73234894;rs73234895	NA
2	7:127400001-127440000	7:127360001-127400000	2.86697e-57	HiC	GSE87112	Mesendoderm	intra	rs73236513	NA
2	7:127520001-127560000	7:127320001-127360000	7.2369e-34	HiC	GSE87112	Mesendoderm	intra	rs73232947	NA
2	7:127520001-127560000	7:127360001-127400000	3.1211e-52	HiC	GSE87112	Mesendoderm	intra	rs73232947	NA
2	7:127520001-127560000	7:127400001-127440000	1.1084e-17	HiC	GSE87112	Mesendoderm	intra	rs73232947	NA
2	7:127520001-127560000	7:127440001-127480000	1.73981e-61	HiC	GSE87112	Mesendoderm	intra	rs73232947	NA
2	7:127520001-127560000	7:127480001-127520000	1.89648e-24	HiC	GSE87112	Mesendoderm	intra	rs73232947	NA
2	7:127560001-127600000	7:127320001-127360000	3.081e-19	HiC	GSE87112	Mesendoderm	intra	rs73232965	NA
2	7:127560001-127600000	7:127360001-127400000	7.2369e-34	HiC	GSE87112	Mesendoderm	intra	rs73232965	NA
2	7:127560001-127600000	7:127400001-127440000	1.42435e-07	HiC	GSE87112	Mesendoderm	intra	rs73232965	NA
2	7:127560001-127600000	7:127440001-127480000	7.85854e-31	HiC	GSE87112	Mesendoderm	intra	rs73232965	NA
2	7:127560001-127600000	7:127480001-127520000	5.83267e-16	HiC	GSE87112	Mesendoderm	intra	rs73232965	NA
2	7:127560001-127600000	7:127520001-127560000	5.76783e-36	HiC	GSE87112	Mesendoderm	intra	rs73232965	NA
2	7:127640001-127680000	7:127320001-127360000	3.33477e-24	HiC	GSE87112	Mesendoderm	intra	rs79520962	NA
2	7:127640001-127680000	7:127360001-127400000	8.32367e-49	HiC	GSE87112	Mesendoderm	intra	rs79520962	NA
2	7:127640001-127680000	7:127400001-127440000	6.13533e-08	HiC	GSE87112	Mesendoderm	intra	rs79520962	NA
2	7:127640001-127680000	7:127440001-127480000	1.23942e-19	HiC	GSE87112	Mesendoderm	intra	rs79520962	NA
2	7:127640001-127680000	7:127480001-127520000	7.02113e-13	HiC	GSE87112	Mesendoderm	intra	rs79520962	NA
2	7:127640001-127680000	7:127520001-127560000	5.81895e-21	HiC	GSE87112	Mesendoderm	intra	rs79520962	NA
2	7:127640001-127680000	7:127560001-127600000	2.4994e-09	HiC	GSE87112	Mesendoderm	intra	rs79520962	NA
2	7:127640001-127680000	7:127600001-127640000	1.79314e-97	HiC	GSE87112	Mesendoderm	intra	rs79520962	NA
2	7:127680001-127720000	7:127120001-127160000	3.18053e-14	HiC	GSE87112	Mesendoderm	intra	rs75725424	NA
2	7:127680001-127720000	7:127200001-127240000	3.12537e-07	HiC	GSE87112	Mesendoderm	intra	rs75725424	ENSG00000179562:ENSG00000004059:ENSG00000106328
2	7:127680001-127720000	7:127240001-127280000	1.62035e-23	HiC	GSE87112	Mesendoderm	intra	rs75725424	ENSG00000106331
2	7:127680001-127720000	7:127320001-127360000	6.71441e-60	HiC	GSE87112	Mesendoderm	intra	rs75725424	NA
2	7:127680001-127720000	7:127360001-127400000	4.17192e-54	HiC	GSE87112	Mesendoderm	intra	rs75725424	NA
2	7:127680001-127720000	7:127400001-127440000	7.25789e-13	HiC	GSE87112	Mesendoderm	intra	rs75725424	NA
2	7:127680001-127720000	7:127440001-127480000	2.68228e-41	HiC	GSE87112	Mesendoderm	intra	rs75725424	NA
2	7:127680001-127720000	7:127480001-127520000	3.11301e-23	HiC	GSE87112	Mesendoderm	intra	rs75725424	NA
2	7:127680001-127720000	7:127520001-127560000	8.01248e-29	HiC	GSE87112	Mesendoderm	intra	rs75725424	NA
2	7:127680001-127720000	7:127560001-127600000	5.08849e-19	HiC	GSE87112	Mesendoderm	intra	rs75725424	NA
2	7:127680001-127720000	7:127600001-127640000	2.1656e-79	HiC	GSE87112	Mesendoderm	intra	rs75725424	NA
2	7:127680001-127720000	7:127640001-127680000	7.32135e-20	HiC	GSE87112	Mesendoderm	intra	rs75725424	ENSG00000128594
2	7:127760001-127800000	7:127240001-127280000	3.94544e-07	HiC	GSE87112	Mesendoderm	intra	rs73239721;rs73239723	ENSG00000106331
2	7:127760001-127800000	7:127320001-127360000	1.81628e-08	HiC	GSE87112	Mesendoderm	intra	rs73239721;rs73239723	NA
2	7:127760001-127800000	7:127360001-127400000	1.45422e-07	HiC	GSE87112	Mesendoderm	intra	rs73239721;rs73239723	NA
2	7:127760001-127800000	7:127680001-127720000	1.78966e-33	HiC	GSE87112	Mesendoderm	intra	rs73239721;rs73239723	NA
2	7:127360001-127400000	7:127680001-127720000	5.20921e-08	HiC	GSE87112	Pancreas	intra	rs73234893;rs73234894;rs73234895	NA
2	7:127520001-127560000	7:127600001-127640000	1.49794e-14	HiC	GSE87112	Pancreas	intra	rs73232947	NA
2	7:127560001-127600000	7:127680001-127720000	3.61415e-10	HiC	GSE87112	Pancreas	intra	rs73232965	NA
2	7:127640001-127680000	7:127680001-127720000	5.98196e-09	HiC	GSE87112	Pancreas	intra	rs79520962	NA
2	7:127640001-127680000	7:127600001-127640000	2.61124e-12	HiC	GSE87112	Pancreas	intra	rs79520962	NA
2	7:127680001-127720000	7:127360001-127400000	5.20921e-08	HiC	GSE87112	Pancreas	intra	rs75725424	NA
2	7:127680001-127720000	7:127560001-127600000	3.61415e-10	HiC	GSE87112	Pancreas	intra	rs75725424	NA
2	7:127680001-127720000	7:127600001-127640000	3.35363e-12	HiC	GSE87112	Pancreas	intra	rs75725424	NA
2	7:127680001-127720000	7:127640001-127680000	5.98196e-09	HiC	GSE87112	Pancreas	intra	rs75725424	ENSG00000128594
2	7:127400001-127440000	7:127680001-127720000	5.97942e-07	HiC	GSE87112	Right_Ventricle	intra	rs73236513	NA
2	7:127680001-127720000	7:127400001-127440000	5.97942e-07	HiC	GSE87112	Right_Ventricle	intra	rs75725424	NA

[truncated: 11 more sheets: S11. Pos. Map. SNPs p < 005 , S12 Hedonic WB  GWAS catalogue, S13 Hed. Pos. Map. lead SNPs, S14 Hed. eQTL, S15Hed. CI, S16 Pos. Map. SNPs p < 005 , S17 Eud. Tissue enrich, S18 Hed. Tissue enrich., S19 Genetic Correlation, Sheet1, Sheet3]
